# Supplementary material for: The PAS-B Domain of BMAL1 Controls Proliferation, Cellular Energetics, and Inflammatory Response in Human Monocytic Cell Line THP-1
Source: Int J Mol Sci. 2025 Jul 14;26(14):6737. doi: 10.3390/ijms26146737 (PMC12296023; doi:10.3390/ijms26146737)
Supplement: Supplementary file 1 [file ijms-26-06737-s001.zip]

Archive with 5 entries (4 files):
- __MACOSX/IJMS-3736723 Supplemental Fig and Table/
- __MACOSX/IJMS-3736723 Supplemental Fig and Table/._Gozu IJMS Figure S1.pptx
- __MACOSX/IJMS-3736723 Supplemental Fig and Table/._Gozu IJMS Table S1 (MPAQT Data) .xlsx
- IJMS-3736723 Supplemental Fig and Table/Gozu IJMS Figure S1.pptx
- IJMS-3736723 Supplemental Fig and Table/Gozu IJMS Table S1 (MPAQT Data) .xlsx
