# Supplementary material for: The PAS-B Domain of BMAL1 Controls Proliferation, Cellular Energetics, and Inflammatory Response in Human Monocytic Cell Line THP-1
Source: Int J Mol Sci. 2025 Jul 14;26(14):6737. doi: 10.3390/ijms26146737 (PMC12296023; doi:10.3390/ijms26146737)
Supplement: Supplementary file 1 [file ijms-26-06737-s001.zip › IJMS-3736723 Supplemental Fig and Table/Gozu IJMS Table S1 (MPAQT Data) .xlsx]

## Sheet: iMPAQT定量結果
iMPAQT quantitative data
No.	FragSeq	GeneId	RefSeq	PID	Description	Symbol	KEGG pathway	Reactome Event	Molecular Function	Biological Process	Cellular Component	WT1 fmol/10μg Protein	WT2 fmol/10μg Protein	WT3 fmol/10μg Protein	KO1 fmol/10μg Protein	KO2 fmol/10μg Protein	KO3 fmol/10μg Protein	WT (mean)	KO (mean)	Fold Change (KO/WT)	Pvalu
1	AVSCLR	52	NP_009030	TC1026	acid phosphatase 1, soluble	ACP1	Adherens junction	-	acid phosphatase activity;non-membrane spanning protein tyrosine phosphatase activity;hydrolase activity	-	soluble fraction;nucleus;cytoplasm;internal side of plasma membrane	N/D	N/D	N/D	N/D	N/D	N/D	#DIV/0!	#DIV/0!	#DIV/0!	#DIV/0!
2	LALIQLQISSIK	56954	NP_064587	TC140811	nitrilase family, member 2	NIT2	Alanine, aspartate and glutamate metabolism	-	molecular_function;hydrolase activity, acting on carbon-nitrogen (but not peptide) bonds;omega-amidase activity	nitrogen compound metabolic process;biological_process	cellular_component;cytoplasm;mitochondrion	149.687	113.202	120.401	207.475	225.633	241.207	127.764	224.772	1.75928	0.00281228
3	APSPEK	440	NP_001171546:NP_001171547:NP_001171548:NP_001664:NP_597680:NP_899199	TC233850	asparagine synthetase (glutamine-hydrolyzing)	ASNS	Alanine, aspartate and glutamate metabolism;Metabolic pathways	ATF4 activates genes;PERK regulates gene expression;Unfolded Protein Response (UPR);Metabolism of proteins;Metabolism;Amino acid synthesis and interconversion (transamination);Metabolism of amino acids and derivatives	nucleotide binding;asparagine synthase (glutamine-hydrolyzing) activity;ATP binding;ligase activity;protein homodimerization activity;cofactor binding	liver development;asparagine biosynthetic process;glutamine metabolic process;metabolic process;cellular amino acid biosynthetic process;response to light stimulus;response to mechanical stimulus;response to toxin;response to methotrexate;response to nutrient levels;response to follicle-stimulating hormone stimulus;cellular response to hormone stimulus;cellular nitrogen compound metabolic process…	soluble fraction;cytosol	51.8845	39.2667	36.2071	23.7747	33.5075	29.9519	42.4528	29.078	0.68495	0.0745061
4	GFVDLVIK	1727	NP_000389:NP_001123291:NP_001165131:NP_001165132:NP_015565	TC235084	cytochrome b5 reductase 3	CYB5R3	Amino sugar and nucleotide sugar metabolism	Metabolism;Vitamin C (ascorbate) metabolism;Metabolism of water-soluble vitamins and cofactors;Metabolism of vitamins and cofactors	cytochrome-b5 reductase activity;oxidoreductase activity	cholesterol biosynthetic process;vitamin metabolic process;water-soluble vitamin metabolic process;blood circulation	cytoplasm;mitochondrion;mitochondrial outer membrane;mitochondrial inner membrane;endoplasmic reticulum;endoplasmic reticulum membrane;hemoglobin complex;membrane	157.237	139.587	125.989	153.316	190.013	182.525	140.938	175.285	1.24371	0.0754621
5	AIQTLQMELQQIMK	9945	NP_005101	TC237445	glutamine-fructose-6-phosphate transaminase 2	GFPT2	Amino sugar and nucleotide sugar metabolism;Alanine, aspartate and glutamate metabolism;Metabolic pathways;Insulin resistance	Metabolism of proteins;Biosynthesis of the N-glycan precursor (dolichol lipid-linked oligosaccharide, LLO) and transfer to a nascent protein;Asparagine N-linked glycosylation;Synthesis of UDP-N-acetyl-glucosamine;Synthesis of substrates in N-glycan biosythesis;Post-translational protein modification	glutamine-fructose-6-phosphate transaminase (isomerizing) activity;sugar binding;transferase activity	fructose 6-phosphate metabolic process;UDP-N-acetylglucosamine biosynthetic process;energy reserve metabolic process;dolichol-linked oligosaccharide biosynthetic process;glutamine metabolic process;metabolic process;carbohydrate biosynthetic process;protein N-linked glycosylation via asparagine;post-translational protein modification;cellular protein metabolic process	cytoplasm;cytosol	N/D	N/D	N/D	N/D	N/D	N/D	#DIV/0!	#DIV/0!	#DIV/0!	#DIV/0!
6	SGIEVR	55907	NP_061156	TC246433	cytidine monophosphate N-acetylneuraminic acid synthetase	CMAS	Amino sugar and nucleotide sugar metabolism;Metabolic pathways	Metabolism of proteins;Sialic acid metabolism;Biosynthesis of the N-glycan precursor (dolichol lipid-linked oligosaccharide, LLO) and transfer to a nascent protein;Asparagine N-linked glycosylation;Synthesis of substrates in N-glycan biosythesis;Post-translational protein modification	N-acylneuraminate cytidylyltransferase activity;transferase activity;nucleotidyltransferase activity	lipopolysaccharide biosynthetic process	nucleus	19.3149	16.0421	34.7766	23.6603	21.6788	41.6161	23.3779	28.9851	1.23985	0.549011
7	VLIDISEK	5238	NP_001186846:NP_001186847:NP_001186848:NP_056414:XP_016866424:XP_016866425:XP_016866426:XP_016866427	TC245589	phosphoglucomutase 3	PGM3	Amino sugar and nucleotide sugar metabolism;Metabolic pathways	Metabolism of proteins;Biosynthesis of the N-glycan precursor (dolichol lipid-linked oligosaccharide, LLO) and transfer to a nascent protein;Asparagine N-linked glycosylation;Synthesis of UDP-N-acetyl-glucosamine;Synthesis of substrates in N-glycan biosythesis;Post-translational protein modification	magnesium ion binding;phosphoacetylglucosamine mutase activity;phosphoglucomutase activity;isomerase activity	carbohydrate metabolic process;glucosamine metabolic process;UDP-N-acetylglucosamine biosynthetic process;dolichol-linked oligosaccharide biosynthetic process;embryo development ending in birth or egg hatching;protein N-linked glycosylation via asparagine;glucose 1-phosphate metabolic process;hemopoiesis;post-translational protein modification;cellular protein metabolic process	cellular_component;cytosol	8.36264	7.87458	7.04817	7.84988	7.25009	7.04909	7.7618	7.38302	0.9512	0.449916
8	LPDVLNR	10020	NP_001121699:NP_001177312:NP_001177313:NP_001177317:NP_005467:XP_005251391:XP_016869656:XP_016869657	TC227847	glucosamine (UDP-N-acetyl)-2-epimerase/N-acetylmannosamine kinase	GNE	Amino sugar and nucleotide sugar metabolism;Metabolic pathways	Metabolism of proteins;Sialic acid metabolism;Biosynthesis of the N-glycan precursor (dolichol lipid-linked oligosaccharide, LLO) and transfer to a nascent protein;Asparagine N-linked glycosylation;Synthesis of substrates in N-glycan biosythesis;Post-translational protein modification	nucleotide binding;ATP binding;UDP-N-acetylglucosamine 2-epimerase activity;N-acylmannosamine kinase activity;kinase activity;transferase activity;isomerase activity	carbohydrate metabolic process;UDP-N-acetylglucosamine metabolic process;N-acetylneuraminate metabolic process;cell adhesion;lipopolysaccharide biosynthetic process	cytoplasm;cytosol	11.7729	12.7081	12.4462	11.4561	8.48874	10.6069	12.3091	10.1839	0.827348	0.0832232
9	FVFDIFQFAK	6675	NP_003106	TC118362	UDP-N-acteylglucosamine pyrophosphorylase 1	UAP1	Amino sugar and nucleotide sugar metabolism;Metabolic pathways	Metabolism of proteins;Biosynthesis of the N-glycan precursor (dolichol lipid-linked oligosaccharide, LLO) and transfer to a nascent protein;Asparagine N-linked glycosylation;Synthesis of UDP-N-acetyl-glucosamine;Synthesis of substrates in N-glycan biosythesis;Post-translational protein modification	UDP-N-acetylglucosamine diphosphorylase activity;transferase activity;nucleotidyltransferase activity	UDP-N-acetylglucosamine biosynthetic process;dolichol-linked oligosaccharide biosynthetic process;metabolic process;protein N-linked glycosylation via asparagine;post-translational protein modification;cellular protein metabolic process	nucleus;nucleolus;cytoplasm;cytosol;plasma membrane	N/D	N/D	N/D	N/D	N/D	N/D	#DIV/0!	#DIV/0!	#DIV/0!	#DIV/0!
10	LLPAVTFDGK	91373	NP_997192:XP_006717380:XP_011517484	TC170428	UDP-N-acteylglucosamine pyrophosphorylase 1-like 1	UAP1L1	Amino sugar and nucleotide sugar metabolism;Metabolic pathways	-	transferase activity;nucleotidyltransferase activity	metabolic process	-	12.4541	14.8197	12.7177	11.9535	12.0778	14.1156	13.3305	12.7156	0.953876	0.581073
11	ALGSPTK	54187	NP_061819:XP_011517089:XP_011517090:XP_016870300	TC74847	N-acetylneuraminic acid synthase	NANS	Amino sugar and nucleotide sugar metabolism;Metabolic pathways	Metabolism of proteins;Sialic acid metabolism;Biosynthesis of the N-glycan precursor (dolichol lipid-linked oligosaccharide, LLO) and transfer to a nascent protein;Asparagine N-linked glycosylation;Synthesis of substrates in N-glycan biosythesis;Post-translational protein modification	N-acylneuraminate cytidylyltransferase activity;transferase activity;N-acylneuraminate-9-phosphate synthase activity;N-acetylneuraminate synthase activity	lipopolysaccharide biosynthetic process;carbohydrate biosynthetic process	cytoplasm	46.4086	53.9073	46.5036	45.4047	55.4452	56.4987	48.9398	52.4495	1.07171	0.462211
12	IIQFNPGPEK	10007	NP_005462:XP_005268405:XP_006714810:XP_011535839	TC229404	glucosamine-6-phosphate deaminase 1	GNPDA1	Amino sugar and nucleotide sugar metabolism;Metabolic pathways	-	glucosamine-6-phosphate deaminase activity;hydrolase activity	carbohydrate metabolic process;glucosamine catabolic process;N-acetylglucosamine metabolic process;generation of precursor metabolites and energy;single fertilization	cytoplasm	24.3132	29.7257	24.9507	42.3305	30.7773	35.0168	26.3298	36.0416	1.36885	0.0621117
13	TLAMDTILANAK	132789	NP_612208	TC232002	glucosamine-6-phosphate deaminase 2	GNPDA2	Amino sugar and nucleotide sugar metabolism;Metabolic pathways	-	glucosamine-6-phosphate deaminase activity;hydrolase activity;isomerase activity	carbohydrate metabolic process;N-acetylglucosamine metabolic process	cytoplasm	3.74673	4.42508	4.46641	2.2594	2.94701	3.27839	4.21274	2.82827	0.67136	0.0219208
14	EVTDEIVK	7453	NP_004175:NP_776049:NP_998810:NP_998811:XP_005268101:XP_006720312:XP_011535435:XP_011535437:XP_011535438:XP_016877116:XP_016877117:XP_016877118	TC280716	tryptophanyl-tRNA synthetase	WARS	Aminoacyl-tRNA biosynthesis	Cytosolic tRNA aminoacylation;tRNA Aminoacylation;Gene Expression	nucleotide binding;tryptophan-tRNA ligase activity;protein binding;ATP binding;ligase activity	translation;tRNA aminoacylation for protein translation;tryptophanyl-tRNA aminoacylation;negative regulation of cell proliferation;gene expression;regulation of angiogenesis	soluble fraction;cytoplasm;cytosol	173.182	119.519	141.668	109.234	106.366	104.812	144.789	106.804	0.737653	0.0718803
15	VLSELGR	55699	NP_060530	TC172318	isoleucyl-tRNA synthetase 2, mitochondrial	IARS2	Aminoacyl-tRNA biosynthesis	tRNA Aminoacylation;Mitochondrial tRNA aminoacylation;Gene Expression	nucleotide binding;isoleucine-tRNA ligase activity;ATP binding;ligase activity	tRNA aminoacylation for protein translation;isoleucyl-tRNA aminoacylation;gene expression	cytoplasm;mitochondrion;mitochondrial matrix	52.1888	49.273	46.7553	50.1305	62.3954	60.359	49.4057	57.6283	1.16643	0.115815
16	VPLEVQEADEAK	7407	NP_006286:XP_005249419:XP_016866735:XP_016866736	TC167704	valyl-tRNA synthetase	VARS	Aminoacyl-tRNA biosynthesis	Cytosolic tRNA aminoacylation;tRNA Aminoacylation;Gene Expression	nucleotide binding;valine-tRNA ligase activity;ATP binding;ligase activity	translational elongation;tRNA aminoacylation for protein translation;valyl-tRNA aminoacylation;gene expression	intracellular;cytoplasm;mitochondrion;cytosol	115.62	112.62	109.371	104.181	95.4375	112.93	112.537	104.183	0.925764	0.194243
17	AVPSWFVR	3376	NP_002152:NP_038203	TC236059	isoleucyl-tRNA synthetase	IARS	Aminoacyl-tRNA biosynthesis	Metabolism;Cytosolic tRNA aminoacylation;tRNA Aminoacylation;Metabolism of amino acids and derivatives;Gene Expression;SeMet incorporation into proteins;Selenoamino acid metabolism	nucleotide binding;aminoacyl-tRNA ligase activity;isoleucine-tRNA ligase activity;protein binding;ATP binding;ligase activity	tRNA aminoacylation for protein translation;isoleucyl-tRNA aminoacylation;gene expression	soluble fraction;nucleus;nucleolus;cytoplasm;cytosol	60.2949	54.1581	49.4042	51.7469	45.8834	48.8406	54.6191	48.8236	0.893893	0.180603
18	ADLEGSLDSK	23395	NP_056155:XP_005265063:XP_011531856:XP_016861531	TC262525	leucyl-tRNA synthetase 2, mitochondrial	LARS2	Aminoacyl-tRNA biosynthesis	tRNA Aminoacylation;Mitochondrial tRNA aminoacylation;Gene Expression	nucleotide binding;leucine-tRNA ligase activity;ATP binding;ligase activity	tRNA aminoacylation for protein translation;leucyl-tRNA aminoacylation;gene expression	cytoplasm;mitochondrion;mitochondrial matrix	8.44748	8.01712	8.30314	9.11099	12.3929	7.4865	8.25591	9.66346	1.17049	0.386232
19	TLVWSEK	4048	NP_000886:NP_001243572:NP_001243573:XP_005268928:XP_011536650:XP_011536651	TC108404	leukotriene A4 hydrolase	LTA4H	Arachidonic acid metabolism;Metabolic pathways	Metabolism;Synthesis of Leukotrienes (LT) and Eoxins (EX);Arachidonic acid metabolism;Metabolism of lipids and lipoproteins	aminopeptidase activity;epoxide hydrolase activity;leukotriene-A4 hydrolase activity;binding;peptidase activity;metallopeptidase activity;zinc ion binding;metal ion binding	proteolysis;prostanoid metabolic process;inflammatory response;response to zinc ion;leukotriene biosynthetic process;peptide catabolic process;response to peptide hormone stimulus;Type I pneumocyte differentiation	nucleus;nucleolus;cytoplasm;cytosol	26.2759	40.1081	37.7752	42.4133	46.5042	51.806	34.7197	46.9078	1.35104	0.0739095
20	ILIPALMVTAEK	2053	NP_001970	TC237208	epoxide hydrolase 2, cytoplasmic	EPHX2	Arachidonic acid metabolism;Metabolic pathways;Peroxisome	Metabolism;Synthesis of epoxy (EET) and dihydroxyeicosatrienoic acids (DHET);Arachidonic acid metabolism;Metabolism of lipids and lipoproteins	epoxide hydrolase activity;hydrolase activity;protein homodimerization activity;metal ion binding	xenobiotic metabolic process;cellular calcium ion homeostasis;inflammatory response;regulation of blood pressure;response to toxin;drug metabolic process;aromatic compound catabolic process;positive regulation of vasodilation;reactive oxygen species metabolic process	soluble fraction;nucleolus;cytoplasm;peroxisome;Golgi apparatus;cytosol;focal adhesion	5.12972	4.7139	5.52083	5.8605	5.5526	5.19106	5.12148	5.53472	1.08069	0.244103
21	ILVNACCPGPVK	874	NP_001227	TC239983	carbonyl reductase 3	CBR3	Arachidonic acid metabolism;Metabolism of xenobiotics by cytochrome P450;Metabolic pathways	-	3-keto sterol reductase activity;carbonyl reductase (NADPH) activity;binding;oxidoreductase activity;NADPH binding	phylloquinone catabolic process	nucleus;nucleolus;cytoplasm;cytosol	N/D	N/D	N/D	N/D	N/D	N/D	#DIV/0!	#DIV/0!	#DIV/0!	#DIV/0!
22	LFSGDVVLTAR	873	NP_001273718:NP_001748	TC58231	carbonyl reductase 1	CBR1	Arachidonic acid metabolism;Metabolism of xenobiotics by cytochrome P450;Metabolic pathways;Chemical carcinogenesis	Metabolism;Arachidonic acid metabolism;Synthesis of Prostaglandins (PG) and Thromboxanes (TX);Metabolism of lipids and lipoproteins	carbonyl reductase (NADPH) activity;binding;oxidoreductase activity;15-hydroxyprostaglandin dehydrogenase (NADP+) activity;prostaglandin-E2 9-reductase activity	drug metabolic process;vitamin K metabolic process	cytoplasm	32.0779	34.1043	24.1931	27.4292	41.0986	28.6033	30.1251	32.377	1.07475	0.693689
23	ADGETILK	6611	NP_001245352:NP_004586:XP_016885242	TC224186	spermine synthase	SMS	Arginine and proline metabolism;beta-Alanine metabolism;Glutathione metabolism;Cysteine and methionine metabolism;Metabolic pathways	Metabolism;Metabolism of polyamines;Metabolism of amino acids and derivatives	spermidine synthase activity;transferase activity;spermine synthase activity	methionine metabolic process;polyamine metabolic process;spermine biosynthetic process;cellular nitrogen compound metabolic process	cytosol	40.7712	23.6294	29.055	45.3099	31.8797	23.04	31.1518	33.4099	1.07249	0.797051
24	VLIIGGGDGGVLR	6723	NP_003123	TC125250	spermidine synthase	SRM	Arginine and proline metabolism;beta-Alanine metabolism;Glutathione metabolism;Cysteine and methionine metabolism;Metabolic pathways;Methionine salvage pathway;Polyamine biosynthesis, arginine => agmatine => putrescine => spermidine	Metabolism;Metabolism of polyamines;Metabolism of amino acids and derivatives	spermidine synthase activity;transferase activity;protein homodimerization activity	polyamine metabolic process;spermidine biosynthetic process;cellular nitrogen compound metabolic process	cytosol	168.009	130.393	161.232	162.116	165.026	165.682	153.211	164.275	1.07221	0.395232
25	GLVLGIYSK	51056	NP_056991	TC150666	leucine aminopeptidase 3	LAP3	Arginine and proline metabolism;Glutathione metabolism;Metabolic pathways	-	magnesium ion binding;aminopeptidase activity;peptidase activity;metalloexopeptidase activity;zinc ion binding;manganese ion binding	proteolysis	intracellular;nucleus;nucleolus;cytoplasm;mitochondrion	90.2042	95.193	99.8938	83.7632	95.1166	95.6496	95.097	91.5098	0.962278	0.494746
26	TVQGPPTSDDIFER	4942	NP_000265:NP_001309894:NP_001309895:NP_001309896:NP_001309897:NP_001309898:NP_001309899:NP_001309900	TC224735	ornithine aminotransferase	OAT	Arginine and proline metabolism;Metabolic pathways	Metabolism;Amino acid synthesis and interconversion (transamination);Metabolism of amino acids and derivatives	ornithine-oxo-acid transaminase activity;transaminase activity;transferase activity;pyridoxal phosphate binding	visual perception;cellular amino acid biosynthetic process;cellular nitrogen compound metabolic process	cytoplasm;mitochondrion;mitochondrial matrix	14.1042	14.6159	15.3337	7.8689	8.42163	7.07086	14.6846	7.78713	0.530293	0.000201137
27	DLFDPIIEDR	1152	NP_001814	TC147067	creatine kinase, brain	CKB	Arginine and proline metabolism;Metabolic pathways;Creatine pathway	Metabolism;Metabolism of polyamines;Creatine metabolism;Metabolism of amino acids and derivatives	nucleotide binding;creatine kinase activity;ATP binding	creatine metabolic process;brain development;cellular chloride ion homeostasis;cellular nitrogen compound metabolic process	cytoplasm;mitochondrion;cytosol	29.4301	29.3191	24.834	27.729	32.1535	29.5875	27.8611	29.8233	1.07043	0.378677
28	LMAFQPAPK	29920	NP_037460	TC269494	pyrroline-5-carboxylate reductase family, member 2	PYCR2	Arginine and proline metabolism;Metabolic pathways;Proline biosynthesis, glutamate => proline;Biosynthesis of amino acids	Metabolism;Amino acid synthesis and interconversion (transamination);Metabolism of amino acids and derivatives	pyrroline-5-carboxylate reductase activity;binding;oxidoreductase activity;oxidoreductase activity, acting on the CH-OH group of donors, NAD or NADP as acceptor	proline biosynthetic process;cellular amino acid biosynthetic process	cytoplasm	61.5316	60.3655	56.2467	49.0848	46.1234	50.228	59.3813	48.4788	0.816398	0.00566511
29	IAAQTLLGTAK	65263	NP_075566	TC29297	pyrroline-5-carboxylate reductase-like	PYCRL	Arginine and proline metabolism;Metabolic pathways;Proline biosynthesis, glutamate => proline;Biosynthesis of amino acids	Metabolism;Amino acid synthesis and interconversion (transamination);Metabolism of amino acids and derivatives	pyrroline-5-carboxylate reductase activity;binding;oxidoreductase activity;oxidoreductase activity, acting on the CH-OH group of donors, NAD or NADP as acceptor;identical protein binding	proline biosynthetic process;cellular amino acid biosynthetic process	-	7.96348	7.892	7.99414	8.57736	8.09016	7.83435	7.94987	8.16729	1.02735	0.379012
30	SWSNIPFITVPLSR	5832	NP_001017423:NP_001310342:NP_001310343:NP_001310344:NP_001310346:NP_002851	TC91794	aldehyde dehydrogenase 18 family, member A1	ALDH18A1	Arginine and proline metabolism;Metabolic pathways;Proline biosynthesis, glutamate => proline;Biosynthesis of amino acids	Metabolism;Amino acid synthesis and interconversion (transamination);Metabolism of amino acids and derivatives	nucleotide binding;glutamate 5-kinase activity;glutamate-5-semialdehyde dehydrogenase activity;ATP binding;kinase activity;oxidoreductase activity;transferase activity	proline biosynthetic process;cellular amino acid biosynthetic process;cellular nitrogen compound metabolic process	cytoplasm;mitochondrion;mitochondrial inner membrane;membrane	N/D	N/D	N/D	N/D	N/D	N/D	#DIV/0!	#DIV/0!	#DIV/0!	#DIV/0!
31	LGAQALLGAAK	5831	NP_008838:NP_722546	TC235187	pyrroline-5-carboxylate reductase 1	PYCR1	Arginine and proline metabolism;Metabolic pathways;Proline biosynthesis, glutamate => proline;Biosynthesis of amino acids	Metabolism;Amino acid synthesis and interconversion (transamination);Metabolism of amino acids and derivatives	pyrroline-5-carboxylate reductase activity;binding;oxidoreductase activity;oxidoreductase activity, acting on the CH-OH group of donors, NAD or NADP as acceptor	proline biosynthetic process;response to stress;cellular amino acid biosynthetic process;cellular response to oxidative stress;cellular nitrogen compound metabolic process	mitochondrion;mitochondrial matrix	3.37238	2.92969	3.1373	3.44675	3.9766	5.46236	3.14646	4.29524	1.3651	0.135951
32	IFIPAK	84706	NP_001135938:NP_597700:XP_016879279	TC112841	glutamic pyruvate transaminase (alanine aminotransferase) 2	GPT2	Arginine biosynthesis;Alanine, aspartate and glutamate metabolism;Metabolic pathways;2-Oxocarboxylic acid metabolism;Biosynthesis of amino acids;Carbon metabolism	Metabolism;Amino acid synthesis and interconversion (transamination);Metabolism of amino acids and derivatives	L-alanine:2-oxoglutarate aminotransferase activity;transaminase activity;pyridoxal phosphate binding	2-oxoglutarate metabolic process;cellular amino acid biosynthetic process;biosynthetic process;cellular nitrogen compound metabolic process;L-alanine metabolic process	mitochondrion;mitochondrial matrix	N/D	N/D	N/D	N/D	N/D	N/D	#DIV/0!	#DIV/0!	#DIV/0!	#DIV/0!
33	VTQPLGPPTK	4842	NP_000611:NP_001191147:XP_011536700:XP_016874834:XP_016874835:XP_016874836	TC174048	nitric oxide synthase 1 (neuronal)	NOS1	Arginine biosynthesis;Arginine and proline metabolism;Calcium signaling pathway;Long-term depression;Alzheimer's disease;Amyotrophic lateral sclerosis (ALS);Metabolic pathways;Phagosome;Salivary secretion;Circadian entrainment	Hemostasis;ROS, RNS production in response to bacteria;Immune System;Nitric oxide stimulates guanylate cyclase;Platelet homeostasis;Muscle contraction;Cardiac conduction;Ion homeostasis	nitric-oxide synthase activity;protein binding;calmodulin binding;FMN binding;oxidoreductase activity;heme binding;tetrahydrobiopterin binding;arginine binding;cadmium ion binding;metal ion binding;flavin adenine dinucleotide binding;NADP binding	response to hypoxia;regulation of sodium ion transport;arginine catabolic process;nitric oxide biosynthetic process;striated muscle contraction;myoblast fusion;blood coagulation;response to heat;negative regulation of calcium ion transport into cytosol;peptidyl-cysteine S-nitrosylation;platelet activation;multicellular organismal response to stress;positive regulation of histone acetylation;neuro…	photoreceptor inner segment;cytoplasm;cytosol;cytoskeleton;sarcoplasmic reticulum;sarcolemma;cell projection;dendritic spine;synapse;perinuclear region of cytoplasm	N/D	N/D	N/D	N/D	N/D	N/D	#DIV/0!	#DIV/0!	#DIV/0!	#DIV/0!
34	LALGDDSPALK	2805	NP_002070	TC141460	glutamic-oxaloacetic transaminase 1, soluble (aspartate aminotransferase 1)	GOT1	Arginine biosynthesis;Arginine and proline metabolism;Tyrosine metabolism;Phenylalanine metabolism;Phenylalanine, tyrosine and tryptophan biosynthesis;Alanine, aspartate and glutamate metabolism;Cysteine and methionine metabolism;Metabolic pathways;2-Oxocarboxylic acid metabolism;Biosynthesis of amino acids;Carbon metabolism	Methionine salvage pathway;Metabolism;Sulfur amino acid metabolism;Metabolism of polyamines;Gluconeogenesis;Glucose metabolism;Amino acid synthesis and interconversion (transamination);Metabolism of amino acids and derivatives;Metabolism of carbohydrates	L-aspartate:2-oxoglutarate aminotransferase activity;phosphatidylserine decarboxylase activity;transaminase activity;pyridoxal phosphate binding;carboxylic acid binding	carbohydrate metabolic process;glucose metabolic process;gluconeogenesis;2-oxoglutarate metabolic process;oxaloacetate metabolic process;glycerol biosynthetic process;aspartate metabolic process;aspartate biosynthetic process;aspartate catabolic process;glutamate metabolic process;polyamine metabolic process;cellular amino acid biosynthetic process;biosynthetic process;L-methionine salvage from m…	soluble fraction;cytoplasm;lysosome;cytosol;axon terminus	16.6101	17.1636	21.6058	8.78844	13.2827	14.2664	18.4598	12.1125	0.656155	0.0515851
35	FVTVQTISGTGALR	2806	NP_001273149:NP_002071	TC299562	glutamic-oxaloacetic transaminase 2, mitochondrial (aspartate aminotransferase 2)	GOT2	Arginine biosynthesis;Arginine and proline metabolism;Tyrosine metabolism;Phenylalanine metabolism;Phenylalanine, tyrosine and tryptophan biosynthesis;Alanine, aspartate and glutamate metabolism;Cysteine and methionine metabolism;Metabolic pathways;Fat digestion and absorption;2-Oxocarboxylic acid metabolism;Biosynthesis of amino acids;Carbon metabolism	Metabolism;Gluconeogenesis;Glucose metabolism;Amino acid synthesis and interconversion (transamination);Metabolism of amino acids and derivatives;Metabolism of carbohydrates	L-aspartate:2-oxoglutarate aminotransferase activity;pyridoxal phosphate binding	carbohydrate metabolic process;glucose metabolic process;gluconeogenesis;2-oxoglutarate metabolic process;oxaloacetate metabolic process;aspartate metabolic process;aspartate biosynthetic process;aspartate catabolic process;glutamate metabolic process;transport;cellular amino acid biosynthetic process;biosynthetic process;fatty acid transport;glutamate catabolic process to aspartate;glutamate cat…	mitochondrion;mitochondrial inner membrane;mitochondrial matrix;plasma membrane	27.4134	24.4096	24.954	30.6192	28.7973	30.4372	25.5924	29.9513	1.17032	0.016174
36	FLLEACK	2744	NP_055720	TC189094	glutaminase	GLS	Arginine biosynthesis;D-Glutamine and D-glutamate metabolism;Alanine, aspartate and glutamate metabolism;Metabolic pathways;Proximal tubule bicarbonate reclamation;Glutamatergic synapse;GABAergic synapse;MicroRNAs in cancer;Central carbon metabolism in cancer	Neurotransmitter Release Cycle;Transmission across Chemical Synapses;Neuronal System;Glutamate Neurotransmitter Release Cycle;Metabolism;Generic Transcription Pathway;Transcriptional Regulation by TP53;TP53 Regulates Metabolic Genes;Amino acid synthesis and interconversion (transamination);Metabolism of amino acids and derivatives;Gene Expression	glutaminase activity;hydrolase activity	regulation of respiratory gaseous exchange by neurological system process;glutamine catabolic process;synaptic transmission;neurotransmitter secretion;behavior;cellular amino acid biosynthetic process;glutamate secretion;cellular nitrogen compound metabolic process	mitochondrion;mitochondrial matrix	N/D	N/D	N/D	N/D	N/D	N/D	#DIV/0!	#DIV/0!	#DIV/0!	#DIV/0!
37	LVEDLR	2746	NP_005262	TC71672	glutamate dehydrogenase 1	GLUD1	Arginine biosynthesis;D-Glutamine and D-glutamate metabolism;Nitrogen metabolism;Alanine, aspartate and glutamate metabolism;Metabolic pathways;Proximal tubule bicarbonate reclamation;Carbon metabolism	Metabolism;Amino acid synthesis and interconversion (transamination);Metabolism of amino acids and derivatives	nucleotide binding;glutamate dehydrogenase (NAD+) activity;glutamate dehydrogenase [NAD(P)+] activity;protein binding;ATP binding;GTP binding;oxidoreductase activity;identical protein binding;ADP binding;NAD+ binding;leucine binding	glutamate biosynthetic process;glutamate catabolic process;cellular amino acid biosynthetic process;positive regulation of insulin secretion;cellular nitrogen compound metabolic process	cytoplasm;mitochondrion;mitochondrial matrix	84.885	85.0449	68.4823	49.7419	43.6174	40.5298	79.4707	44.6297	0.561586	0.00471693
38	GSTLDLSDLEAEK	6319	NP_005054	TC117584	stearoyl-CoA desaturase (delta-9-desaturase)	SCD	Biosynthesis of unsaturated fatty acids;PPAR signaling pathway;Fatty acid metabolism;AMPK signaling pathway	Metabolism;Regulation of cholesterol biosynthesis by SREBP (SREBF);Activation of gene expression by SREBF (SREBP);Fatty acid, triacylglycerol, and ketone body metabolism;Metabolism of lipids and lipoproteins;Fatty Acyl-CoA Biosynthesis;Triglyceride Biosynthesis	stearoyl-CoA 9-desaturase activity;iron ion binding;oxidoreductase activity;oxidoreductase activity, acting on paired donors, with oxidation of a pair of donors resulting in the reduction of molecular oxygen to two molecules of water	fatty acid biosynthetic process	endoplasmic reticulum;endoplasmic reticulum membrane;membrane;integral to membrane	63.0159	60.5019	54.2084	44.0138	40.2091	39.2664	59.2421	41.1631	0.694829	0.003795
39	DIFQEIFDK	3418	NP_001276839:NP_001277043:NP_002159	TC118309	isocitrate dehydrogenase 2 (NADP+), mitochondrial	IDH2	Citrate cycle (TCA cycle);Glutathione metabolism;Metabolic pathways;Peroxisome;Citrate cycle, first carbon oxidation, oxaloacetate => 2-oxoglutarate;2-Oxocarboxylic acid metabolism;Biosynthesis of amino acids;Carbon metabolism;Citrate cycle (TCA cycle, Krebs cycle)	The citric acid (TCA) cycle and respiratory electron transport;Metabolism;Citric acid cycle (TCA cycle);Pyruvate metabolism and Citric Acid (TCA) cycle	magnesium ion binding;isocitrate dehydrogenase (NADP+) activity;oxidoreductase activity;oxidoreductase activity, acting on the CH-OH group of donors, NAD or NADP as acceptor;NAD binding	carbohydrate metabolic process;glyoxylate cycle;tricarboxylic acid cycle;isocitrate metabolic process;2-oxoglutarate metabolic process	mitochondrion;mitochondrial inner membrane;mitochondrial matrix	234.376	240.934	219.874	189.971	211.665	199.552	231.728	200.396	0.864788	0.0239026
40	VAGILTVK	50	NP_001089:XP_016884301	TC231626	aconitase 2, mitochondrial	ACO2	Citrate cycle (TCA cycle);Glyoxylate and dicarboxylate metabolism;Metabolic pathways;Citrate cycle, first carbon oxidation, oxaloacetate => 2-oxoglutarate;2-Oxocarboxylic acid metabolism;Biosynthesis of amino acids;Carbon metabolism;Citrate cycle (TCA cycle, Krebs cycle)	Mitochondrial protein import;Metabolism of proteins;The citric acid (TCA) cycle and respiratory electron transport;Metabolism;Citric acid cycle (TCA cycle);Pyruvate metabolism and Citric Acid (TCA) cycle	aconitate hydratase activity;iron ion binding;lyase activity;metal ion binding;3 iron, 4 sulfur cluster binding;4 iron, 4 sulfur cluster binding;citrate hydro-lyase (cis-aconitate-forming) activity;isocitrate hydro-lyase (cis-aconitate-forming) activity	generation of precursor metabolites and energy;tricarboxylic acid cycle;citrate metabolic process;isocitrate metabolic process;metabolic process	nucleus;mitochondrion;mitochondrial matrix	49.06	35.885	39.7186	40.7394	50.4614	41.1131	41.5545	44.1047	1.06137	0.63961
41	VLLEAAIR	48	NP_001265281:NP_002188:XP_005251533:XP_011516190	TC163236	aconitase 1, soluble	ACO1	Citrate cycle (TCA cycle);Glyoxylate and dicarboxylate metabolism;Metabolic pathways;Citrate cycle, first carbon oxidation, oxaloacetate => 2-oxoglutarate;2-Oxocarboxylic acid metabolism;Biosynthesis of amino acids;Carbon metabolism;Citrate cycle (TCA cycle, Krebs cycle)	-	RNA binding;aconitate hydratase activity;protein binding;lyase activity;iron-responsive element binding;metal ion binding;mRNA 5'-UTR binding;4 iron, 4 sulfur cluster binding;citrate hydro-lyase (cis-aconitate-forming) activity;isocitrate hydro-lyase (cis-aconitate-forming) activity	tricarboxylic acid cycle;citrate metabolic process;regulation of translation;cellular iron ion homeostasis;metabolic process;post-embryonic development;response to iron(II) ion;regulation of gene expression;intestinal absorption	soluble fraction;cytoplasm;mitochondrion;endoplasmic reticulum;microsome;Golgi apparatus;cytosol	9.3031	7.56591	5.03432	11.297	12.8786	12.8731	7.30111	12.3496	1.69146	0.0199588
42	DILADLIPK	1431	NP_004068	TC290773	citrate synthase	CS	Citrate cycle (TCA cycle);Glyoxylate and dicarboxylate metabolism;Metabolic pathways;Citrate cycle, first carbon oxidation, oxaloacetate => 2-oxoglutarate;2-Oxocarboxylic acid metabolism;Biosynthesis of amino acids;Carbon metabolism;Citrate cycle (TCA cycle, Krebs cycle)	Mitochondrial protein import;Metabolism of proteins;The citric acid (TCA) cycle and respiratory electron transport;Metabolism;Citric acid cycle (TCA cycle);Pyruvate metabolism and Citric Acid (TCA) cycle	citrate (Si)-synthase activity;transferase activity	carbohydrate metabolic process;acetyl-CoA metabolic process;tricarboxylic acid cycle;citrate metabolic process;oxaloacetate metabolic process;cellular carbohydrate metabolic process	mitochondrion;mitochondrial matrix	146.818	141.546	148.233	133.238	128.56	125.719	145.532	129.172	0.887585	0.0054321
43	AAVEDPR	1743	NP_001924	TC173039	dihydrolipoamide S-succinyltransferase (E2 component of 2-oxo-glutarate complex)	DLST	Citrate cycle (TCA cycle);Lysine degradation;Metabolic pathways;Citrate cycle, second carbon oxidation, 2-oxoglutarate => oxaloacetate;Lysine degradation, lysine => saccharopine => acetoacetyl-CoA;Carbon metabolism;Citrate cycle (TCA cycle, Krebs cycle)	The citric acid (TCA) cycle and respiratory electron transport;Metabolism;Glyoxylate metabolism and glycine degradation;Lysine catabolism;Metabolism of amino acids and derivatives;Citric acid cycle (TCA cycle);Pyruvate metabolism and Citric Acid (TCA) cycle;Histidine, lysine, phenylalanine, tyrosine, proline and tryptophan catabolism	dihydrolipoyllysine-residue succinyltransferase activity;transferase activity;heat shock protein binding;chaperone binding	generation of precursor metabolites and energy;tricarboxylic acid cycle;2-oxoglutarate metabolic process;lysine catabolic process;NADH metabolic process;metabolic process;cellular nitrogen compound metabolic process	nucleus;cytoplasm;mitochondrion;mitochondrial matrix;microsome;plasma membrane;intracellular membrane-bounded organelle;oxoglutarate dehydrogenase complex	42.2424	38.6332	45.9254	44.792	47.8889	45.6398	42.267	46.1069	1.09085	0.170184
44	NVTAIQGPGGK	3419	NP_005521:XP_016877607	TC109438	isocitrate dehydrogenase 3 (NAD+) alpha	IDH3A	Citrate cycle (TCA cycle);Metabolic pathways;Citrate cycle, first carbon oxidation, oxaloacetate => 2-oxoglutarate;2-Oxocarboxylic acid metabolism;Biosynthesis of amino acids;Carbon metabolism;Citrate cycle (TCA cycle, Krebs cycle)	The citric acid (TCA) cycle and respiratory electron transport;Metabolism;Citric acid cycle (TCA cycle);Pyruvate metabolism and Citric Acid (TCA) cycle	magnesium ion binding;isocitrate dehydrogenase (NAD+) activity;oxidoreductase activity;oxidoreductase activity, acting on the CH-OH group of donors, NAD or NADP as acceptor;NAD binding	carbohydrate metabolic process;tricarboxylic acid cycle;isocitrate metabolic process;2-oxoglutarate metabolic process;NADH metabolic process	mitochondrion;mitochondrial matrix	47.2066	41.8297	47.7734	44.2515	39.8305	46.254	45.6032	43.4453	0.952681	0.466
45	VAIIGK	3420	NP_001245313:NP_008830:NP_777280:XP_005260773	TC61017	isocitrate dehydrogenase 3 (NAD+) beta	IDH3B	Citrate cycle (TCA cycle);Metabolic pathways;Citrate cycle, first carbon oxidation, oxaloacetate => 2-oxoglutarate;2-Oxocarboxylic acid metabolism;Biosynthesis of amino acids;Carbon metabolism;Citrate cycle (TCA cycle, Krebs cycle)	The citric acid (TCA) cycle and respiratory electron transport;Metabolism;Citric acid cycle (TCA cycle);Pyruvate metabolism and Citric Acid (TCA) cycle	magnesium ion binding;isocitrate dehydrogenase (NAD+) activity;electron carrier activity;oxidoreductase activity;oxidoreductase activity, acting on the CH-OH group of donors, NAD or NADP as acceptor;NAD binding	tricarboxylic acid cycle;isocitrate metabolic process;2-oxoglutarate metabolic process;NADH metabolic process	mitochondrion;mitochondrial matrix	25.8244	31.2923	22.4846	20.5494	34.256	23.5681	26.5338	26.1245	0.984574	0.937274
46	SLPGVVTR	3421	NP_004126:NP_777358	TC56884	isocitrate dehydrogenase 3 (NAD+) gamma	IDH3G	Citrate cycle (TCA cycle);Metabolic pathways;Citrate cycle, first carbon oxidation, oxaloacetate => 2-oxoglutarate;2-Oxocarboxylic acid metabolism;Biosynthesis of amino acids;Carbon metabolism;Citrate cycle (TCA cycle, Krebs cycle)	Mitochondrial protein import;Metabolism of proteins;The citric acid (TCA) cycle and respiratory electron transport;Metabolism;Citric acid cycle (TCA cycle);Pyruvate metabolism and Citric Acid (TCA) cycle	magnesium ion binding;isocitrate dehydrogenase (NAD+) activity;ATP binding;oxidoreductase activity;oxidoreductase activity, acting on the CH-OH group of donors, NAD or NADP as acceptor;NAD binding	carbohydrate metabolic process;tricarboxylic acid cycle;isocitrate metabolic process;2-oxoglutarate metabolic process;NADH metabolic process;negative regulation of growth	nucleus;nucleolus;mitochondrion;mitochondrial matrix	18.2926	16.488	15.1446	20.4147	13.9209	15.5455	16.6417	16.627	0.999116	0.994875
47	GLNPGK	6390	NP_002991	TC117006	succinate dehydrogenase complex, subunit B, iron sulfur (Ip)	SDHB	Citrate cycle (TCA cycle);Oxidative phosphorylation;Alzheimer's disease;Parkinson's disease;Huntington's disease;Metabolic pathways;Citrate cycle, second carbon oxidation, 2-oxoglutarate => oxaloacetate;Carbon metabolism;Non-alcoholic fatty liver disease (NAFLD);Citrate cycle (TCA cycle, Krebs cycle)	The citric acid (TCA) cycle and respiratory electron transport;Metabolism;Respiratory electron transport, ATP synthesis by chemiosmotic coupling, and heat production by uncoupling proteins.;Respiratory electron transport;Citric acid cycle (TCA cycle);Pyruvate metabolism and Citric Acid (TCA) cycle	protein binding;succinate dehydrogenase (ubiquinone) activity;electron carrier activity;oxidoreductase activity;metal ion binding;ubiquinone binding;2 iron, 2 sulfur cluster binding;3 iron, 4 sulfur cluster binding;4 iron, 4 sulfur cluster binding	tricarboxylic acid cycle;succinate metabolic process;transport;aerobic respiration;respiratory electron transport chain	mitochondrion;mitochondrial inner membrane;mitochondrial respiratory chain complex II;membrane	119.274	113.962	101.511	114.688	96.2765	112.263	111.583	107.743	0.965586	0.648892
48	EQALQLAQK	8803	NP_003841	TC81117	succinate-CoA ligase, ADP-forming, beta subunit	SUCLA2	Citrate cycle (TCA cycle);Propanoate metabolism;Metabolic pathways;Citrate cycle, second carbon oxidation, 2-oxoglutarate => oxaloacetate;Carbon metabolism;Citrate cycle (TCA cycle, Krebs cycle)	The citric acid (TCA) cycle and respiratory electron transport;Metabolism;Citric acid cycle (TCA cycle);Pyruvate metabolism and Citric Acid (TCA) cycle	nucleotide binding;succinate-CoA ligase (ADP-forming) activity;protein binding;ATP binding;ligase activity;metal ion binding	tricarboxylic acid cycle;succinyl-CoA metabolic process;succinate metabolic process;succinyl-CoA pathway	mitochondrion;mitochondrial matrix	34.1127	34.0981	28.5826	26.0321	21.5606	22.3752	32.2645	23.3226	0.722857	0.0176666
49	VPLVVR	8801	NP_001171070:NP_003839	TC128971	succinate-CoA ligase, GDP-forming, beta subunit	SUCLG2	Citrate cycle (TCA cycle);Propanoate metabolism;Metabolic pathways;Citrate cycle, second carbon oxidation, 2-oxoglutarate => oxaloacetate;Carbon metabolism;Citrate cycle (TCA cycle, Krebs cycle)	The citric acid (TCA) cycle and respiratory electron transport;Metabolism;Citric acid cycle (TCA cycle);Pyruvate metabolism and Citric Acid (TCA) cycle	nucleotide binding;succinate-CoA ligase (GDP-forming) activity;ATP binding;GTP binding;ligase activity	tricarboxylic acid cycle;succinyl-CoA metabolic process	mitochondrion;mitochondrial matrix	31.7751	30.5145	23.8271	42.1707	32.9321	34.5836	28.7056	36.5621	1.2737	0.105203
50	ANTFVAELK	4191	NP_001269333:NP_005909	TC269491	malate dehydrogenase 2, NAD (mitochondrial)	MDH2	Citrate cycle (TCA cycle);Pyruvate metabolism;Glyoxylate and dicarboxylate metabolism;Cysteine and methionine metabolism;Metabolic pathways;Citrate cycle, second carbon oxidation, 2-oxoglutarate => oxaloacetate;Carbon metabolism;Citrate cycle (TCA cycle, Krebs cycle)	The citric acid (TCA) cycle and respiratory electron transport;Metabolism;Gluconeogenesis;Glucose metabolism;Metabolism of carbohydrates;Citric acid cycle (TCA cycle);Pyruvate metabolism and Citric Acid (TCA) cycle	binding;oxidoreductase activity;L-malate dehydrogenase activity;protein self-association;malate dehydrogenase (NADP+) activity	carbohydrate metabolic process;glucose metabolic process;gluconeogenesis;tricarboxylic acid cycle;oxaloacetate metabolic process;malate metabolic process;NADH metabolic process;cellular carbohydrate metabolic process	nucleus;nucleolus;mitochondrion;mitochondrial inner membrane;mitochondrial matrix;plasma membrane	304.461	336.529	263.615	236.843	262.484	270.868	301.535	256.732	0.851415	0.128663
51	FVEGLPINDFSR	4190	NP_001186040:NP_001186041:NP_001303303:NP_005908	TC302396	malate dehydrogenase 1, NAD (soluble)	MDH1	Citrate cycle (TCA cycle);Pyruvate metabolism;Glyoxylate and dicarboxylate metabolism;Cysteine and methionine metabolism;Metabolic pathways;Proximal tubule bicarbonate reclamation;Citrate cycle, second carbon oxidation, 2-oxoglutarate => oxaloacetate;Carbon metabolism;Citrate cycle (TCA cycle, Krebs cycle)	Metabolism;Gluconeogenesis;Glucose metabolism;Metabolism of carbohydrates	malic enzyme activity;binding;oxidoreductase activity;L-malate dehydrogenase activity;NAD binding	carbohydrate metabolic process;glucose metabolic process;gluconeogenesis;tricarboxylic acid cycle;oxaloacetate metabolic process;malate metabolic process;NADH metabolic process;cellular carbohydrate metabolic process	soluble fraction;cytoplasm;mitochondrion;centrosome;cytosol	244.408	265.66	216.868	378.209	342.179	334.79	242.312	351.726	1.45154	0.00493609
52	IILLAEGR	191	NP_000678:NP_001155238:NP_001309013:NP_001309014:NP_001309015:XP_005260374:XP_011526958:XP_011526959:XP_011526960:XP_011526961:XP_016883197:XP_016883198:XP_016883199	TC70428	adenosylhomocysteinase	AHCY	Cysteine and methionine metabolism;Metabolic pathways;Methionine degradation	Metabolism;Phase II conjugation;Methylation;Sulfur amino acid metabolism;Biological oxidations;Metabolism of amino acids and derivatives;Metabolism of ingested SeMet, Sec, MeSec into H2Se;Selenoamino acid metabolism	adenosylhomocysteinase activity;hydrolase activity	one-carbon metabolic process;xenobiotic metabolic process;methylation	cytoplasm;cytosol;melanosome	37.2487	47.0659	39.8612	49.4588	54.5959	47.0918	41.3919	50.3822	1.2172	0.0708444
53	QVDVVITCTGNK	10768	NP_001229602:NP_001229603:NP_001229604:NP_001229605:NP_006612:XP_011538837	TC149788	adenosylhomocysteinase-like 1	AHCYL1	Cysteine and methionine metabolism;Metabolic pathways;Methionine degradation	Opioid Signalling;G-protein mediated events;PLC beta mediated events;Signaling by ERBB2;PLCG1 events in ERBB2 signaling;Adaptive Immune System;DAG and IP3 signaling;Signal Transduction;Signalling by NGF;PLC-gamma1 signalling;Innate Immune System;Immune System;Signaling by EGFR;Downstream signal transduction;Signaling by PDGF;NGF signalling via TRKA from the plasma membrane;Signaling by FGFR;Signa…	adenosylhomocysteinase activity;hydrolase activity	mRNA polyadenylation;protein export from nucleus;one-carbon metabolic process;positive regulation of sodium ion transport;regulation of mRNA 3'-end processing;regulation of ion transmembrane transporter activity	endoplasmic reticulum	N/D	N/D	N/D	N/D	N/D	N/D	#DIV/0!	#DIV/0!	#DIV/0!	#DIV/0!
54	ITHQEMIK	51074	NP_057041:XP_011518456:XP_016873364	TC225687	APAF1 interacting protein	APIP	Cysteine and methionine metabolism;Metabolic pathways;Methionine salvage pathway	Methionine salvage pathway;Metabolism;Sulfur amino acid metabolism;Metabolism of polyamines;Metabolism of amino acids and derivatives	protein binding;lyase activity;identical protein binding;ion binding;methylthioribulose 1-phosphate dehydratase activity;metal ion binding	polyamine metabolic process;apoptosis;cellular amino acid biosynthetic process;methionine biosynthetic process;L-methionine salvage from methylthioadenosine;cellular nitrogen compound metabolic process	cytoplasm;cytosol	19.648	21.0798	20.0258	17.8029	24.8021	19.9356	20.2512	20.8469	1.02942	0.792184
55	AAFTAGR	58478	NP_001278946:NP_067027	TC39422	enolase-phosphatase 1	ENOPH1	Cysteine and methionine metabolism;Metabolic pathways;Methionine salvage pathway	Methionine salvage pathway;Metabolism;Sulfur amino acid metabolism;Metabolism of polyamines;Metabolism of amino acids and derivatives	magnesium ion binding;phosphoglycolate phosphatase activity;hydrolase activity;2,3-diketo-5-methylthiopentyl-1-phosphate enolase activity;2-hydroxy-3-keto-5-methylthiopentenyl-1-phosphate phosphatase activity;acireductone synthase activity	polyamine metabolic process;cellular amino acid biosynthetic process;methionine biosynthetic process;L-methionine salvage from methylthioadenosine;cellular nitrogen compound metabolic process	cellular_component;nucleus;cytoplasm;cytosol	109.86	92.1842	77.9546	141.199	112.869	124.682	93.3328	126.25	1.35269	0.0561429
56	GAVLPIR	4144	NP_005902	TC173018	methionine adenosyltransferase II, alpha	MAT2A	Cysteine and methionine metabolism;Metabolic pathways;Methionine salvage pathway;Methionine degradation;Biosynthesis of amino acids	Metabolism;Phase II conjugation;Methylation;Biological oxidations	nucleotide binding;methionine adenosyltransferase activity;ATP binding;transferase activity;metal ion binding	S-adenosylmethionine biosynthetic process;xenobiotic metabolic process;circadian rhythm;response to light stimulus;response to hormone stimulus;methylation;response to drug;response to cAMP	cytosol	68.2924	55.019	61.5762	72.7859	46.1999	69.4978	61.6292	62.8279	1.01945	0.902665
57	VLVTGATGLLGR	27430	NP_037415:NP_877725	TC117326	methionine adenosyltransferase II, beta	MAT2B	Cysteine and methionine metabolism;Metabolic pathways;Methionine salvage pathway;Methionine degradation;Biosynthesis of amino acids	Metabolism;Phase II conjugation;Methylation;Biological oxidations	protein binding;dTDP-4-dehydrorhamnose reductase activity;methionine adenosyltransferase regulator activity	S-adenosylmethionine biosynthetic process;xenobiotic metabolic process;methylation;extracellular polysaccharide biosynthetic process	intracellular;nucleus;mitochondrion;cytosol;methionine adenosyltransferase complex	20.9113	20.7387	20.3586	24.2553	24.1918	26.075	20.6695	24.8407	1.2018	0.00283866
58	ALHSLLLR	5050	NP_001139411:NP_001139412:NP_002564	TC239812	platelet-activating factor acetylhydrolase 1b, catalytic subunit 3 (29kDa)	PAFAH1B3	Ether lipid metabolism;Metabolic pathways	-	1-alkyl-2-acetylglycerophosphocholine esterase activity;protein binding;hydrolase activity	lipid metabolic process;nervous system development;lipid catabolic process	cytoplasm	24.9589	27.2444	17.1302	16.96	19.0007	20.3634	23.1112	18.7747	0.812365	0.249084
59	DQSAAEIGDK	7941	NP_001161829:NP_005075:XP_005249465	TC94216	phospholipase A2, group VII (platelet-activating factor acetylhydrolase, plasma)	PLA2G7	Ether lipid metabolism;Metabolic pathways	Peptide hormone metabolism;Metabolism of proteins;Synthesis, secretion, and deacylation of Ghrelin	1-alkyl-2-acetylglycerophosphocholine esterase activity;phospholipid binding;hydrolase activity;calcium-independent phospholipase A2 activity	lipid catabolic process;low-density lipoprotein particle remodeling;lipid oxidation;plasma lipoprotein particle oxidation;positive regulation of inflammatory response;positive regulation of monocyte chemotaxis	extracellular region;extracellular space;low-density lipoprotein particle	N/D	N/D	N/D	N/D	N/D	N/D	#DIV/0!	#DIV/0!	#DIV/0!	#DIV/0!
60	VNQLLK	5049	NP_002563	TC66078	platelet-activating factor acetylhydrolase 1b, catalytic subunit 2 (30kDa)	PAFAH1B2	Ether lipid metabolism;Metabolic pathways	-	1-alkyl-2-acetylglycerophosphocholine esterase activity;hydrolase activity, acting on ester bonds;protein homodimerization activity;protein heterodimerization activity	lipid metabolic process;spermatogenesis;brain development;lipid catabolic process	cytoplasm;cytosol	53.7042	54.2376	53.6632	84.9392	55.9242	44.073	53.8684	61.6455	1.14437	0.556639
61	AASAATAAPTATPAAQESGTIPK	8540	NP_003650	TC52664	alkylglycerone phosphate synthase	AGPS	Ether lipid metabolism;Metabolic pathways;Peroxisome	Metabolism;Peroxisomal lipid metabolism;Metabolism of lipids and lipoproteins;Plasmalogen biosynthesis	alkylglycerone-phosphate synthase activity;UDP-N-acetylmuramate dehydrogenase activity;oxidoreductase activity, acting on CH-OH group of donors;transferase activity;flavin adenine dinucleotide binding	lipid metabolic process;lipid biosynthetic process;ether lipid biosynthetic process;response to chemical stimulus;cellular lipid metabolic process	mitochondrion;peroxisome;peroxisomal membrane;peroxisomal matrix;plasma membrane;intracellular membrane-bounded organelle	34.3518	29.9148	22.5591	30.5426	24.0698	44.3559	28.9419	32.9895	1.13985	0.589001
62	IIEFVPTK	31	NP_942131:NP_942133:NP_942134:NP_942135:NP_942136:XP_005257324:XP_006721916:XP_011523003:XP_011523005:XP_011523006:XP_016880042:XP_016880043:XP_016880044	TC171060	acetyl-CoA carboxylase alpha	ACACA	Fatty acid biosynthesis;Pyruvate metabolism;Propanoate metabolism;Insulin signaling pathway;Metabolic pathways;Fatty acid metabolism;Fatty acid biosynthesis, initiation;AMPK signaling pathway;Glucagon signaling pathway	Disease;Defects in vitamin and cofactor metabolism;Defects in biotin (Btn) metabolism;Defective HLCS causes multiple carboxylase deficiency;Diseases of metabolism;Metabolism;Integration of energy metabolism;ChREBP activates metabolic gene expression;Regulation of cholesterol biosynthesis by SREBP (SREBF);Biotin transport and metabolism;Metabolism of water-soluble vitamins and cofactors;Metabolism…	nucleotide binding;acetyl-CoA carboxylase activity;biotin carboxylase activity;protein binding;ATP binding;biotin binding;ligase activity;metal ion binding	tissue homeostasis;acetyl-CoA metabolic process;energy reserve metabolic process;fatty acid biosynthetic process;response to organic cyclic compound;triglyceride biosynthetic process;positive regulation of cellular metabolic process;long-chain fatty-acyl-CoA biosynthetic process;response to drug;cellular lipid metabolic process;multicellular organismal protein metabolic process;protein homotetram…	soluble fraction;cytoplasm;mitochondrion;cytosol	13.0357	11.393	10.9847	12.5696	9.19454	12.1465	11.8045	11.3035	0.957564	0.70529
63	DADVQNFVSFISK	1632	NP_001171500:NP_001910	TC144874	dodecenoyl-CoA isomerase	DCI	Fatty acid degradation	Metabolism;Fatty acid, triacylglycerol, and ketone body metabolism;Metabolism of lipids and lipoproteins;mitochondrial fatty acid beta-oxidation of unsaturated fatty acids;Mitochondrial Fatty Acid Beta-Oxidation	dodecenoyl-CoA delta-isomerase activity;intramolecular oxidoreductase activity;identical protein binding	fatty acid metabolic process;fatty acid beta-oxidation;cellular lipid metabolic process	mitochondrion;mitochondrial inner membrane;mitochondrial matrix	106.267	82.2952	107.035	79.1729	85.0313	70.6605	98.5324	78.2882	0.794543	0.0908952
64	ATEMLIFGK	10455	NP_001159482:NP_006108:NP_996667	TC237939	peroxisomal D3,D2-enoyl-CoA isomerase	PECI	Fatty acid degradation;Peroxisome	-	fatty-acyl-CoA binding;dodecenoyl-CoA delta-isomerase activity;binding;isomerase activity	fatty acid metabolic process	mitochondrion;peroxisome;peroxisomal matrix;intracellular membrane-bounded organelle	5.73963	5.50545	6.34179	6.01293	5.82524	4.24509	5.86229	5.36109	0.914504	0.459796
65	TPIGSFLGSLSLLPATK	38	NP_000010	TC182794	acetyl-CoA acetyltransferase 1	ACAT1	Fatty acid degradation;Synthesis and degradation of ketone bodies;Valine, leucine and isoleucine degradation;Lysine degradation;Tryptophan metabolism;Pyruvate metabolism;Glyoxylate and dicarboxylate metabolism;Propanoate metabolism;Butanoate metabolism;Terpenoid backbone biosynthesis;Metabolic pathways;C5 isoprenoid biosynthesis, mevalonate pathway;Carbon metabolism;Fatty acid metabolism	Metabolism;Fatty acid, triacylglycerol, and ketone body metabolism;Metabolism of lipids and lipoproteins;Branched-chain amino acid catabolism;Metabolism of amino acids and derivatives;Ketone body metabolism;Utilization of Ketone Bodies;Synthesis of Ketone Bodies	acetyl-CoA C-acetyltransferase activity;transferase activity;transferase activity, transferring acyl groups other than amino-acyl groups;enzyme binding;protein homodimerization activity;metal ion binding;coenzyme binding	liver development;brain development;branched chain family amino acid catabolic process;response to hormone stimulus;response to organic cyclic compound;cellular nitrogen compound metabolic process;response to starvation;acetoacetic acid biosynthetic process;cellular lipid metabolic process;cellular ketone body metabolic process;ketone body biosynthetic process;ketone body catabolic process;protei…	mitochondrion;mitochondrial inner membrane;mitochondrial matrix	106.471	111.333	103.43	108.423	101.395	100.91	107.078	103.576	0.967296	0.35425
66	APHLAYLR	39	NP_005882	TC105626	acetyl-CoA acetyltransferase 2	ACAT2	Fatty acid degradation;Synthesis and degradation of ketone bodies;Valine, leucine and isoleucine degradation;Lysine degradation;Tryptophan metabolism;Pyruvate metabolism;Glyoxylate and dicarboxylate metabolism;Propanoate metabolism;Butanoate metabolism;Terpenoid backbone biosynthesis;Metabolic pathways;Fat digestion and absorption;C5 isoprenoid biosynthesis, mevalonate pathway;Carbon metabolism;F…	-	acetyl-CoA C-acetyltransferase activity;transferase activity;transferase activity, transferring acyl groups other than amino-acyl groups	lipid metabolic process	nucleus;nucleolus;cytoplasm;mitochondrion	94.7066	96.5644	65.9911	120.314	133.919	127.782	85.754	127.338	1.48493	0.017468
67	QVITLLNELK	30	NP_001123882:NP_001598	TC127090	acetyl-CoA acyltransferase 1	ACAA1	Fatty acid degradation;Valine, leucine and isoleucine degradation;alpha-Linolenic acid metabolism;Biosynthesis of unsaturated fatty acids;PPAR signaling pathway;Metabolic pathways;Peroxisome;beta-Oxidation;Fatty acid metabolism	Metabolism;alpha-linolenic (omega3) and linoleic (omega6) acid metabolism;alpha-linolenic acid (ALA) metabolism;Beta-oxidation of very long chain fatty acids;Peroxisomal lipid metabolism;Metabolism of lipids and lipoproteins	acetyl-CoA C-acyltransferase activity;protein binding;transferase activity;transferase activity, transferring acyl groups other than amino-acyl groups	generation of precursor metabolites and energy;fatty acid metabolic process;fatty acid beta-oxidation using acyl-CoA oxidase;cellular lipid metabolic process	peroxisome;peroxisomal matrix;intracellular membrane-bounded organelle	20.4198	19.8568	19.2818	20.1748	20.4328	21.7857	19.8528	20.7978	1.0476	0.189137
68	ENVLIGDGAGFK	34	NP_000007:NP_001120800:NP_001272971:NP_001272972:NP_001272973	TC109176	acyl-CoA dehydrogenase, C-4 to C-12 straight chain	ACADM	Fatty acid degradation;Valine, leucine and isoleucine degradation;beta-Alanine metabolism;Propanoate metabolism;PPAR signaling pathway;Metabolic pathways;Malonate semialdehyde pathway, propanoyl-CoA => acetyl-CoA;Leucine degradation, leucine => acetoacetate + acetyl-CoA;beta-Oxidation;Carbon metabolism;Fatty acid metabolism	Metabolism;PPARA activates gene expression;Regulation of lipid metabolism by Peroxisome proliferator-activated receptor alpha (PPARalpha);Fatty acid, triacylglycerol, and ketone body metabolism;Metabolism of lipids and lipoproteins;mitochondrial fatty acid beta-oxidation of saturated fatty acids;mitochondrial fatty acid beta-oxidation of unsaturated fatty acids;Mitochondrial Fatty Acid Beta-Oxida…	acyl-CoA dehydrogenase activity;identical protein binding;flavin adenine dinucleotide binding;medium-chain-acyl-CoA dehydrogenase activity	fatty acid beta-oxidation;carnitine metabolic process, CoA-linked;fatty acid beta-oxidation using acyl-CoA dehydrogenase;cellular lipid metabolic process;carnitine biosynthetic process;medium-chain fatty acid metabolic process;medium-chain fatty acid catabolic process;oxidation-reduction process	mitochondrion;mitochondrial matrix	143.954	141.189	134.09	115.108	154.986	130.974	139.744	133.689	0.956669	0.639225
69	SLPVPQLVPETEDEK	11332	NP_009205:NP_863654:NP_863655:NP_863656	TC71968	acyl-CoA thioesterase 7	ACOT7	Fatty acid elongation;Biosynthesis of unsaturated fatty acids	Metabolism;Fatty acid, triacylglycerol, and ketone body metabolism;Metabolism of lipids and lipoproteins;Fatty Acyl-CoA Biosynthesis;Triglyceride Biosynthesis	fatty-acyl-CoA binding;catalytic activity;carboxylesterase activity;palmitoyl-CoA hydrolase activity;hydrolase activity;acyl-CoA hydrolase activity	lipid metabolic process;fatty acid catabolic process	nucleus;nucleolus;cytoplasm;mitochondrion;cytosol;neuron projection;cell body	57.2297	47.9369	41.5756	33.7337	34.2239	33.998	48.9141	33.9852	0.694794	0.0304184
70	HYEVEILDAK	9524	NP_612510	TC224548	trans-2,3-enoyl-CoA reductase	TECR	Fatty acid elongation;Biosynthesis of unsaturated fatty acids;Fatty acid biosynthesis, elongation, endoplasmic reticulum;Fatty acid metabolism	Metabolism;Fatty acid, triacylglycerol, and ketone body metabolism;Metabolism of lipids and lipoproteins;Fatty Acyl-CoA Biosynthesis;Triglyceride Biosynthesis;Synthesis of very long-chain fatty acyl-CoAs	oxidoreductase activity, acting on the CH-CH group of donors;trans-2-enoyl-CoA reductase (NADPH) activity	triglyceride biosynthetic process;fatty acid elongation;long-chain fatty-acyl-CoA biosynthetic process;very long-chain fatty acid biosynthetic process;cellular lipid metabolic process	cytoplasm;endoplasmic reticulum;endoplasmic reticulum membrane;membrane;integral to membrane;integral to endoplasmic reticulum membrane	72.1985	75.264	66.0573	95.8611	86.9365	65.5045	71.1733	82.7674	1.1629	0.285191
71	IIDVVK	3030	NP_000173	TC231528	hydroxyacyl-CoA dehydrogenase/3-ketoacyl-CoA thiolase/enoyl-CoA hydratase (trifunctional protein), alpha subunit	HADHA	Fatty acid elongation;Fatty acid degradation;Valine, leucine and isoleucine degradation;Lysine degradation;Tryptophan metabolism;beta-Alanine metabolism;Propanoate metabolism;Butanoate metabolism;Biosynthesis of unsaturated fatty acids;Metabolic pathways;Malonate semialdehyde pathway, propanoyl-CoA => acetyl-CoA;Lysine degradation, lysine => saccharopine => acetoacetyl-CoA;Fatty acid biosynthesis…	Metabolism;Acyl chain remodeling of CL;Glycerophospholipid biosynthesis;Phospholipid metabolism;Fatty acid, triacylglycerol, and ketone body metabolism;Metabolism of lipids and lipoproteins;Beta oxidation of myristoyl-CoA to lauroyl-CoA;mitochondrial fatty acid beta-oxidation of saturated fatty acids;mitochondrial fatty acid beta-oxidation of unsaturated fatty acids;Mitochondrial Fatty Acid Beta-…	fatty-acyl-CoA binding;3-hydroxyacyl-CoA dehydrogenase activity;acetyl-CoA C-acetyltransferase activity;enoyl-CoA hydratase activity;protein binding;oxidoreductase activity;long-chain-enoyl-CoA hydratase activity;long-chain-3-hydroxyacyl-CoA dehydrogenase activity;lyase activity;NAD binding	fatty acid metabolic process;fatty acid beta-oxidation;response to drug;cellular lipid metabolic process	nucleolus;cytoplasm;mitochondrion;mitochondrial inner membrane;mitochondrial matrix;fatty acid beta-oxidation multienzyme complex;mitochondrial nucleoid	140.932	131.146	146.855	160.81	153.637	155.351	139.644	156.599	1.12141	0.0286404
72	AQFAQPEILIGTIPGAGGTQR	1892	NP_004083	TC90002	enoyl CoA hydratase, short chain, 1, mitochondrial	ECHS1	Fatty acid elongation;Fatty acid degradation;Valine, leucine and isoleucine degradation;Lysine degradation;Tryptophan metabolism;beta-Alanine metabolism;Propanoate metabolism;Butanoate metabolism;Metabolic pathways;Malonate semialdehyde pathway, propanoyl-CoA => acetyl-CoA;Lysine degradation, lysine => saccharopine => acetoacetyl-CoA;Fatty acid biosynthesis, elongation, mitochondria;beta-Oxidatio…	Metabolism;Fatty acid, triacylglycerol, and ketone body metabolism;Metabolism of lipids and lipoproteins;mitochondrial fatty acid beta-oxidation of saturated fatty acids;Mitochondrial Fatty Acid Beta-Oxidation;Beta oxidation of lauroyl-CoA to decanoyl-CoA-CoA;Beta oxidation of decanoyl-CoA to octanoyl-CoA-CoA;Beta oxidation of octanoyl-CoA to hexanoyl-CoA;Beta oxidation of hexanoyl-CoA to butanoy…	enoyl-CoA hydratase activity;protein binding;lyase activity	fatty acid metabolic process;fatty acid beta-oxidation;cellular lipid metabolic process	soluble fraction;mitochondrion;mitochondrial matrix	41.5445	39.7293	39.9847	22.8949	19.4052	24.7783	40.4195	22.3595	0.553185	0.000417771
73	FAGLHFFNPVPVMK	3033	NP_001171634:NP_005318	TC100508	hydroxyacyl-CoA dehydrogenase	HADH	Fatty acid elongation;Fatty acid degradation;Valine, leucine and isoleucine degradation;Lysine degradation;Tryptophan metabolism;Butanoate metabolism;Metabolic pathways;Lysine degradation, lysine => saccharopine => acetoacetyl-CoA;Fatty acid biosynthesis, elongation, mitochondria;beta-Oxidation;Fatty acid metabolism	Metabolism;Fatty acid, triacylglycerol, and ketone body metabolism;Metabolism of lipids and lipoproteins;mitochondrial fatty acid beta-oxidation of saturated fatty acids;Mitochondrial Fatty Acid Beta-Oxidation;Beta oxidation of lauroyl-CoA to decanoyl-CoA-CoA;Beta oxidation of decanoyl-CoA to octanoyl-CoA-CoA;Beta oxidation of octanoyl-CoA to hexanoyl-CoA;Beta oxidation of hexanoyl-CoA to butanoy…	3-hydroxyacyl-CoA dehydrogenase activity;binding;oxidoreductase activity;coenzyme binding;NAD+ binding	fatty acid metabolic process;fatty acid beta-oxidation;response to hormone stimulus;response to activity;response to insulin stimulus;response to drug;cellular lipid metabolic process;negative regulation of insulin secretion	cytoplasm;mitochondrion;mitochondrial inner membrane;mitochondrial matrix	85.1785	73.5621	72.5002	71.5797	92.2912	91.2437	77.0803	85.0382	1.10324	0.368877
74	DFTATDLSEFAAK	10449	NP_006102	TC8420	acetyl-CoA acyltransferase 2	ACAA2	Fatty acid elongation;Fatty acid degradation;Valine, leucine and isoleucine degradation;Metabolic pathways;Fatty acid biosynthesis, elongation, mitochondria;beta-Oxidation;Fatty acid metabolism	-	acetyl-CoA C-acyltransferase activity;protein binding;transferase activity;transferase activity, transferring acyl groups other than amino-acyl groups	acetyl-CoA metabolic process;lipid metabolic process;fatty acid metabolic process;fatty acid beta-oxidation;cholesterol biosynthetic process;anti-apoptosis	mitochondrion;mitochondrial inner membrane	45.8814	36.9788	46.0369	34.5144	38.3478	45.7129	42.9657	39.525	0.919921	0.482126
75	AALTGLLHR	3032	NP_000174	TC52049	hydroxyacyl-CoA dehydrogenase/3-ketoacyl-CoA thiolase/enoyl-CoA hydratase (trifunctional protein), beta subunit	HADHB	Fatty acid elongation;Fatty acid degradation;Valine, leucine and isoleucine degradation;Metabolic pathways;Fatty acid biosynthesis, elongation, mitochondria;beta-Oxidation;Fatty acid metabolism	Metabolism;Acyl chain remodeling of CL;Glycerophospholipid biosynthesis;Phospholipid metabolism;Fatty acid, triacylglycerol, and ketone body metabolism;Metabolism of lipids and lipoproteins;Beta oxidation of myristoyl-CoA to lauroyl-CoA;mitochondrial fatty acid beta-oxidation of saturated fatty acids;mitochondrial fatty acid beta-oxidation of unsaturated fatty acids;Mitochondrial Fatty Acid Beta-…	fatty-acyl-CoA binding;3-hydroxyacyl-CoA dehydrogenase activity;acetyl-CoA C-acyltransferase activity;enoyl-CoA hydratase activity;protein binding;long-chain-enoyl-CoA hydratase activity;long-chain-3-hydroxyacyl-CoA dehydrogenase activity;transferase activity;transferase activity, transferring acyl groups other than amino-acyl groups;NAD binding	fatty acid metabolic process;fatty acid beta-oxidation;cellular lipid metabolic process	mitochondrion;mitochondrial envelope;mitochondrial inner membrane;mitochondrial matrix;fatty acid beta-oxidation multienzyme complex;mitochondrial nucleoid	101.379	106.846	111.941	122.635	117.708	126.381	106.722	122.241	1.14542	0.0171278
76	SLGAEHVITEEELR	51102	NP_001019903:NP_057095	TC237309	mitochondrial trans-2-enoyl-CoA reductase	MECR	Fatty acid elongation;Metabolic pathways;Fatty acid biosynthesis, elongation, mitochondria;Fatty acid metabolism	-	receptor binding;binding;zinc ion binding;oxidoreductase activity;trans-2-enoyl-CoA reductase (NADPH) activity	fatty acid metabolic process;fatty acid biosynthetic process	mitochondrion	4.9286	4.71764	3.95935	5.59737	6.75979	5.76578	4.5352	6.04098	1.33202	0.0321589
77	VVLISR	51144	NP_057226	TC72031	hydroxysteroid (17-beta) dehydrogenase 12	HSD17B12	Fatty acid elongation;Steroid hormone biosynthesis;Biosynthesis of unsaturated fatty acids;Metabolic pathways;Fatty acid biosynthesis, elongation, endoplasmic reticulum;Fatty acid metabolism	Metabolism;Androgen biosynthesis;Metabolism of steroid hormones;Fatty acid, triacylglycerol, and ketone body metabolism;Metabolism of lipids and lipoproteins;Fatty Acyl-CoA Biosynthesis;Triglyceride Biosynthesis;Synthesis of very long-chain fatty acyl-CoAs	fibronectin binding;estradiol 17-beta-dehydrogenase activity;binding;collagen binding;heparin binding;oxidoreductase activity	steroid biosynthetic process;positive regulation of cell-substrate adhesion;triglyceride biosynthetic process;extracellular matrix organization;long-chain fatty-acyl-CoA biosynthetic process;cellular lipid metabolic process	endoplasmic reticulum;endoplasmic reticulum membrane;membrane;integral to membrane;extracellular matrix	242.224	214.482	204.698	213.103	206.941	209.356	220.468	209.8	0.951611	0.401627
78	FFNVLTTNTDGK	8836	NP_003869:XP_011515925	TC68982	gamma-glutamyl hydrolase (conjugase, folylpolygammaglutamyl hydrolase)	GGH	Folate biosynthesis	-	exopeptidase activity;omega peptidase activity;hydrolase activity;gamma-glutamyl-peptidase activity	glutamine metabolic process;response to zinc ion;response to insulin stimulus;response to drug;response to ethanol	extracellular region;extracellular space;lysosome;cytosol;melanosome	46.9139	55.0763	63.0728	57.9517	47.2139	32.4494	55.021	45.8717	0.833712	0.354317
79	LLGEEK	5860	NP_000311:NP_001293069	TC93000	quinoid dihydropteridine reductase	QDPR	Folate biosynthesis;Metabolic pathways	Metabolism;Phenylalanine and tyrosine catabolism;Metabolism of amino acids and derivatives;Histidine, lysine, phenylalanine, tyrosine, proline and tryptophan catabolism	6,7-dihydropteridine reductase activity;binding;electron carrier activity;oxidoreductase activity;protein homodimerization activity;NADPH binding;NADH binding	liver development;cellular amino acid metabolic process;L-phenylalanine catabolic process;tetrahydrobiopterin biosynthetic process;response to aluminum ion;response to lead ion;response to glucagon stimulus;cellular nitrogen compound metabolic process;cellular response to drug;dihydrobiopterin metabolic process	soluble fraction;cytoplasm;mitochondrion;cytosol;synaptosome	21.052	28.3447	19.7211	28.0648	31.4813	25.9446	23.0393	28.4969	1.23688	0.155989
80	VQEIPQK	2762	NP_001240775:NP_001491:XP_006715129:XP_011512802:XP_011512804:XP_011512805:XP_011512807:XP_011512808:XP_011512809:XP_016866241	TC245964	GDP-mannose 4,6-dehydratase	GMDS	Fructose and mannose metabolism;Amino sugar and nucleotide sugar metabolism;Metabolic pathways	Metabolism of proteins;Biosynthesis of the N-glycan precursor (dolichol lipid-linked oligosaccharide, LLO) and transfer to a nascent protein;Asparagine N-linked glycosylation;Synthesis of substrates in N-glycan biosythesis;Post-translational protein modification;GDP-fucose biosynthesis	binding;GDP-mannose 4,6-dehydratase activity;lyase activity;coenzyme binding	carbohydrate metabolic process;leukocyte cell-cell adhesion;GDP-mannose metabolic process;'de novo' GDP-L-fucose biosynthetic process;cellular metabolic process	intracellular;cytoplasm	N/D	N/D	N/D	N/D	N/D	N/D	#DIV/0!	#DIV/0!	#DIV/0!	#DIV/0!
81	IDPEVAAFLQK	5372	NP_002667	TC100997	phosphomannomutase 1	PMM1	Fructose and mannose metabolism;Amino sugar and nucleotide sugar metabolism;Metabolic pathways	Metabolism of proteins;Biosynthesis of the N-glycan precursor (dolichol lipid-linked oligosaccharide, LLO) and transfer to a nascent protein;Asparagine N-linked glycosylation;Synthesis of GDP-mannose;Synthesis of substrates in N-glycan biosythesis;Post-translational protein modification	phosphomannomutase activity;isomerase activity;metal ion binding	mannose metabolic process;dolichol-linked oligosaccharide biosynthetic process;GDP-mannose biosynthetic process;protein N-linked glycosylation via asparagine;post-translational protein modification;cellular protein metabolic process	cytoplasm;cytosol;neuronal cell body	N/D	N/D	N/D	N/D	N/D	N/D	#DIV/0!	#DIV/0!	#DIV/0!	#DIV/0!
82	VQEQLGNDVVEK	5373	NP_000294	TC177417	phosphomannomutase 2	PMM2	Fructose and mannose metabolism;Amino sugar and nucleotide sugar metabolism;Metabolic pathways	Metabolism of proteins;Biosynthesis of the N-glycan precursor (dolichol lipid-linked oligosaccharide, LLO) and transfer to a nascent protein;Asparagine N-linked glycosylation;Synthesis of GDP-mannose;Synthesis of substrates in N-glycan biosythesis;Post-translational protein modification	phosphomannomutase activity;isomerase activity	protein glycosylation;dolichol-linked oligosaccharide biosynthetic process;GDP-mannose biosynthetic process;protein N-linked glycosylation via asparagine;post-translational protein modification;cellular protein metabolic process	cytoplasm;cytosol;neuronal cell body	12.7617	16.1014	15.4257	16.1107	19.6359	17.6668	14.7629	17.8045	1.20602	0.102594
83	VAPSAVLGPNVSIGK	29926	NP_037467:NP_995319:XP_005246540:XP_005246543:XP_011509334:XP_016859395:XP_016859396:XP_016859397:XP_016859398:XP_016859399:XP_016859400:XP_016859401:XP_016859402:XP_016859403:XP_016859404:XP_016859405:XP_016859406	TC35940	GDP-mannose pyrophosphorylase A	GMPPA	Fructose and mannose metabolism;Amino sugar and nucleotide sugar metabolism;Metabolic pathways	Metabolism of proteins;Biosynthesis of the N-glycan precursor (dolichol lipid-linked oligosaccharide, LLO) and transfer to a nascent protein;Asparagine N-linked glycosylation;Synthesis of GDP-mannose;Synthesis of substrates in N-glycan biosythesis;Post-translational protein modification	nucleotide binding;mannose-1-phosphate guanylyltransferase activity;GTP binding;transferase activity;nucleotidyltransferase activity	dolichol-linked oligosaccharide biosynthetic process;biosynthetic process;GDP-mannose biosynthetic process;protein N-linked glycosylation via asparagine;post-translational protein modification;cellular protein metabolic process	cytosol	11.7743	13.3953	13.6466	13.0281	9.90571	10.2338	12.9387	11.0559	0.854479	0.177324
84	EVFPIMAK	29925	NP_037466:NP_068806	TC244489	GDP-mannose pyrophosphorylase B	GMPPB	Fructose and mannose metabolism;Amino sugar and nucleotide sugar metabolism;Metabolic pathways	Metabolism of proteins;Biosynthesis of the N-glycan precursor (dolichol lipid-linked oligosaccharide, LLO) and transfer to a nascent protein;Asparagine N-linked glycosylation;Synthesis of GDP-mannose;Synthesis of substrates in N-glycan biosythesis;Post-translational protein modification	nucleotide binding;mannose-1-phosphate guanylyltransferase activity;GTP binding;transferase activity;nucleotidyltransferase activity	dolichol-linked oligosaccharide biosynthetic process;biosynthetic process;GDP-mannose biosynthetic process;protein N-linked glycosylation via asparagine;post-translational protein modification;cellular protein metabolic process	-	20.5223	20.7295	19.7917	17.6789	22.1978	16.3259	20.3478	18.7342	0.920698	0.420197
85	VVADGAGLPGEDWVFVSSK	7264	NP_003304	TC121367	tissue specific transplantation antigen P35B	TSTA3	Fructose and mannose metabolism;Amino sugar and nucleotide sugar metabolism;Metabolic pathways	Metabolism of proteins;Biosynthesis of the N-glycan precursor (dolichol lipid-linked oligosaccharide, LLO) and transfer to a nascent protein;Asparagine N-linked glycosylation;Synthesis of substrates in N-glycan biosythesis;Post-translational protein modification;GDP-fucose biosynthesis	catalytic activity;binding;electron carrier activity;oxidoreductase activity;isomerase activity;GDP-4-dehydro-D-rhamnose reductase activity;GDP-L-fucose synthase activity;coenzyme binding	leukocyte cell-cell adhesion;nucleotide-sugar metabolic process;'de novo' GDP-L-fucose biosynthetic process;cellular metabolic process	cytoplasm	67.403	46.1114	55.1736	57.7153	57.0582	49.8091	56.2293	54.8609	0.975663	0.847433
86	TWNAVLLR	2582	NP_000394:NP_001008217:NP_001121093	TC53815	UDP-galactose-4-epimerase	GALE	Galactose metabolism;Amino sugar and nucleotide sugar metabolism;Metabolic pathways;Galactose degradation, Leloir pathway, galactose => alpha-D-glucose-1P	Metabolism;Galactose catabolism;Metabolism of carbohydrates	catalytic activity;UDP-glucose 4-epimerase activity;binding;isomerase activity;protein homodimerization activity;coenzyme binding	carbohydrate metabolic process;galactose metabolic process;galactose catabolic process;cellular metabolic process	cytosol	N/D	N/D	N/D	N/D	N/D	N/D	#DIV/0!	#DIV/0!	#DIV/0!	#DIV/0!
87	LAVLITNSNVR	2584	NP_000145	TC143242	galactokinase 1	GALK1	Galactose metabolism;Amino sugar and nucleotide sugar metabolism;Metabolic pathways;Nucleotide sugar biosynthesis, galactose => UDP-galactose;Galactose degradation, Leloir pathway, galactose => alpha-D-glucose-1P	Metabolism;Galactose catabolism;Metabolism of carbohydrates	nucleotide binding;galactokinase activity;ATP binding;galactose binding;kinase activity;transferase activity	carbohydrate metabolic process;galactose metabolic process;metabolic process;galactose catabolic process;carbohydrate phosphorylation	membrane fraction;cytoplasm;cytosol	51.0396	48.558	38.7922	42.8887	38.9445	39.7842	46.1299	40.5392	0.878803	0.227529
88	VAIIIPFR	2683	NP_001488:XP_005251497	TC118880	UDP-Gal:betaGlcNAc beta 1,4- galactosyltransferase, polypeptide 1	B4GALT1	Galactose metabolism;N-Glycan biosynthesis;Other types of O-glycan biosynthesis;Glycosaminoglycan biosynthesis - keratan sulfate;Glycosphingolipid biosynthesis - lacto and neolacto series;Metabolic pathways;Glycosphingolipid biosynthesis, neolacto-series, LacCer => nLc4Cer;N-glycan biosynthesis, complex type	Fertilization;Interaction With The Zona Pellucida;Reproduction;Signaling by NOTCH;Signal Transduction;Pre-NOTCH Processing in Golgi;Pre-NOTCH Expression and Processing;Metabolism of proteins;Asparagine N-linked glycosylation;Post-translational protein modification;Transport to the Golgi and subsequent modification;N-glycan antennae elongation in the medial/trans-Golgi;N-Glycan antennae elongation…	beta-N-acetylglucosaminylglycopeptide beta-1,4-galactosyltransferase activity;N-acetyllactosamine synthase activity;lactose synthase activity;cytoskeletal protein binding;galactosyltransferase activity;transferase activity, transferring glycosyl groups;UDP-galactosyltransferase activity;protein homodimerization activity;alpha-tubulin binding;metal ion binding;beta-tubulin binding	epithelial cell development;acute inflammatory response;carbohydrate metabolic process;lactose biosynthetic process;galactose metabolic process;protein glycosylation;cell adhesion;binding of sperm to zona pellucida;penetration of zona pellucida;negative regulation of cell proliferation;oligosaccharide biosynthetic process;protein N-linked glycosylation via asparagine;extracellular matrix organiza…	Golgi trans cisterna;Golgi membrane;extracellular region;Golgi apparatus;plasma membrane;external side of plasma membrane;integral to membrane;basolateral plasma membrane;desmosome;glycocalyx;brush border membrane;Golgi cisterna membrane	4.69523	4.66716	5.50894	5.60716	5.74597	4.95844	4.95711	5.43719	1.09685	0.261555
89	ESILLR	2720	NP_000395:NP_001073279:NP_001303969	TC131495	galactosidase, beta 1	GLB1	Galactose metabolism;Other glycan degradation;Glycosaminoglycan degradation;Sphingolipid metabolism;Glycosphingolipid biosynthesis - ganglio series;Lysosome;Metabolic pathways;Keratan sulfate degradation	Metabolism of proteins;Sialic acid metabolism;Biosynthesis of the N-glycan precursor (dolichol lipid-linked oligosaccharide, LLO) and transfer to a nascent protein;Asparagine N-linked glycosylation;Synthesis of substrates in N-glycan biosythesis;Post-translational protein modification;Metabolism;Glycosaminoglycan metabolism;Keratan sulfate/keratin metabolism;Heparan sulfate/heparin (HS-GAG) metab…	hydrolase activity, hydrolyzing O-glycosyl compounds;beta-galactosidase activity;protein binding;galactoside binding;cation binding	carbohydrate metabolic process;galactose catabolic process	soluble fraction;cytoplasm;lysosome;perinuclear region of cytoplasm	33.0988	40.0056	31.6856	28.3856	31.7543	29.5285	34.93	29.8895	0.855697	0.141198
90	IAVTGTGAHPAFK	2882	NP_056511	TC228323	glutathione peroxidase 7	GPX7	Glutathione metabolism;Arachidonic acid metabolism;Thyroid hormone synthesis	Cellular responses to stress;Detoxification of Reactive Oxygen Species	glutathione peroxidase activity;oxidoreductase activity	response to oxidative stress	extracellular region	13.1922	10.0902	12.9369	10.4581	11.8021	13.9223	12.0731	12.0608	0.998981	0.993486
91	DPTSLEEEIK	137964	NP_848934:XP_011542694:XP_011542695:XP_011542696:XP_016868531	TC265150	1-acylglycerol-3-phosphate O-acyltransferase 6 (lysophosphatidic acid acyltransferase, zeta)	AGPAT6	Glycerolipid metabolism;Glycerophospholipid metabolism;Metabolic pathways;Triacylglycerol biosynthesis	Metabolism;Synthesis of PA;Glycerophospholipid biosynthesis;Phospholipid metabolism;Fatty acid, triacylglycerol, and ketone body metabolism;Metabolism of lipids and lipoproteins;Triglyceride Biosynthesis	1-acylglycerol-3-phosphate O-acyltransferase activity;glycerol-3-phosphate O-acyltransferase activity;transferase activity	glandular epithelial cell maturation;fatty acid metabolic process;acyl-CoA metabolic process;phosphatidylcholine biosynthetic process;lactation;metabolic process;lipid biosynthetic process;phospholipid biosynthetic process;triglyceride biosynthetic process;regulation of multicellular organism growth;cellular lipid metabolic process;diacylglycerol metabolic process	membrane fraction;endoplasmic reticulum;endoplasmic reticulum membrane;membrane;integral to membrane	17.2146	25.1227	20.8416	28.076	15.8429	27.4392	21.0596	23.786	1.12946	0.584164
92	DVPDSR	1606	NP_001336:NP_958852:NP_958853:NP_963848	TC234838	diacylglycerol kinase, alpha 80kDa	DGKA	Glycerolipid metabolism;Glycerophospholipid metabolism;Phosphatidylinositol signaling system;Metabolic pathways;Choline metabolism in cancer;Phospholipase D signaling pathway	Hemostasis;Effects of PIP2 hydrolysis;Signal Transduction;Signaling by GPCR;GPCR downstream signaling;G alpha (q) signalling events;Platelet activation, signaling and aggregation;Gastrin-CREB signalling pathway via PKC and MAPK	nucleotide binding;diacylglycerol kinase activity;calcium ion binding;ATP binding;phospholipid binding;kinase activity;transferase activity	activation of protein kinase C activity by G-protein coupled receptor protein signaling pathway;blood coagulation;platelet activation;intracellular signal transduction	intracellular;cytosol;plasma membrane	3.19717	3.01415	3.34342	3.4834	3.19267	4.01541	3.18491	3.56383	1.11897	0.217351
93	GETVPLDVLQIK	55750	NP_060708:XP_005250080:XP_011514699	TC242131	acylglycerol kinase	AGK	Glycerolipid metabolism;Metabolic pathways	Metabolism;Fatty acid, triacylglycerol, and ketone body metabolism;Metabolism of lipids and lipoproteins;Fatty Acyl-CoA Biosynthesis;Triglyceride Biosynthesis	nucleotide binding;ceramide kinase activity;NAD+ kinase activity;diacylglycerol kinase activity;ATP binding;transferase activity;acylglycerol kinase activity	activation of protein kinase C activity by G-protein coupled receptor protein signaling pathway;metabolic process;ceramide biosynthetic process	mitochondrion;membrane;mitochondrial membrane	11.2801	15.2482	17.136	21.6527	18.2909	17.173	14.5548	19.0389	1.30808	0.109837
94	GAYLLMELAK	11343	NP_001003794:NP_009214	TC143503	monoglyceride lipase	MGLL	Glycerolipid metabolism;Metabolic pathways;Acylglycerol degradation;Retrograde endocannabinoid signaling;Regulation of lipolysis in adipocytes	Hemostasis;Effects of PIP2 hydrolysis;Signal Transduction;Signaling by GPCR;GPCR downstream signaling;G alpha (q) signalling events;Arachidonate production from DAG;Platelet activation, signaling and aggregation;Gastrin-CREB signalling pathway via PKC and MAPK;Metabolism;Acyl chain remodeling of DAG and TAG;Glycerophospholipid biosynthesis;Phospholipid metabolism;Hormone-sensitive lipase (HSL)-me…	carboxylesterase activity;lysophospholipase activity;lipid binding;hydrolase activity;protein homodimerization activity;acylglycerol lipase activity	lipid metabolic process;fatty acid biosynthetic process;inflammatory response;blood coagulation;regulation of signal transduction;lipid catabolic process;arachidonic acid metabolic process;triglyceride catabolic process;platelet activation;acylglycerol catabolic process;regulation of inflammatory response;regulation of sensory perception of pain;long term synaptic depression;regulation of endocan…	plasma membrane;synapse	N/D	N/D	N/D	N/D	N/D	N/D	#DIV/0!	#DIV/0!	#DIV/0!	#DIV/0!
95	AIGVSNQR	2710	NP_000158:NP_001121599:NP_001191948:NP_976325:XP_006724546:XP_006724547:XP_011543793:XP_011543794	TC178850	glycerol kinase	GK	Glycerolipid metabolism;PPAR signaling pathway;Metabolic pathways	Metabolism;Fatty acid, triacylglycerol, and ketone body metabolism;Metabolism of lipids and lipoproteins;Triglyceride Biosynthesis	nucleotide binding;glycerol kinase activity;ATP binding;transferase activity	carbohydrate metabolic process;glycerol metabolic process;glycerol-3-phosphate metabolic process;triglyceride biosynthetic process;cellular lipid metabolic process	cytoplasm;mitochondrion;mitochondrial outer membrane;cytosol;membrane	8.78269	8.06381	8.29365	8.21092	8.75453	7.41511	8.38005	8.12685	0.969786	0.598172
96	AVAQAGTVGTLLIVK	26007	NP_056348	TC134320	dihydroxyacetone kinase 2 homolog (S. cerevisiae)	DAK	Glycerolipid metabolism;RIG-I-like receptor signaling pathway;Metabolic pathways;Carbon metabolism	Innate Immune System;Immune System;RIG-I/MDA5 mediated induction of IFN-alpha/beta pathways;Metabolism;Fructose metabolism;Fructose catabolism;Metabolism of carbohydrates	nucleotide binding;glycerone kinase activity;ATP binding;transferase activity;lyase activity;FAD-AMP lyase (cyclizing) activity;metal ion binding	glycerol metabolic process;innate immune response	cytosol	8.43566	9.27464	11.0361	9.3491	9.99232	8.76045	9.58212	9.36729	0.97758	0.811801
97	TVGLFLQGGK	2820	NP_000399:NP_001076581	TC112262	glycerol-3-phosphate dehydrogenase 2 (mitochondrial)	GPD2	Glycerophospholipid metabolism	Metabolism;Fatty acid, triacylglycerol, and ketone body metabolism;Metabolism of lipids and lipoproteins	glycerol-3-phosphate dehydrogenase [NAD+] activity;glycerol-3-phosphate dehydrogenase activity;calcium ion binding;oxidoreductase activity;sn-glycerol-3-phosphate:ubiquinone-8 oxidoreductase activity	glycerol-3-phosphate metabolic process;NADH metabolic process;cellular lipid metabolic process	mitochondrion;mitochondrial inner membrane;glycerol-3-phosphate dehydrogenase complex	26.6988	30.0499	23.0629	21.8867	18.89	22.3947	26.6038	21.0571	0.791508	0.0729927
98	AASQPTSLAPEK	79143	NP_001139528:NP_001139555:NP_077274	TC240384	membrane bound O-acyltransferase domain containing 7	MBOAT7	Glycerophospholipid metabolism	Metabolism;Acyl chain remodelling of PI;Glycerophospholipid biosynthesis;Phospholipid metabolism;Metabolism of lipids and lipoproteins	transferase activity;transferase activity, transferring acyl groups other than amino-acyl groups	phospholipid biosynthetic process	membrane;integral to membrane	25.7326	31.4715	25.0134	43.6467	40.7585	34.6218	27.4058	39.6757	1.44771	0.0216341
99	IILNALVAQQK	9926	NP_055688	TC65696	lysophosphatidylglycerol acyltransferase 1	LPGAT1	Glycerophospholipid metabolism	Metabolism;Acyl chain remodelling of PG;Glycerophospholipid biosynthesis;Phospholipid metabolism;Metabolism of lipids and lipoproteins	molecular_function;transferase activity	biological_process;metabolic process;phospholipid biosynthetic process	cytoplasm;endoplasmic reticulum;endoplasmic reticulum membrane;membrane;integral to membrane	14.2698	16.3986	16.6466	17.5407	15.2223	17.5495	15.7717	16.7708	1.06335	0.407641
100	AAENIK	11313	NP_009191	TC127215	lysophospholipase II	LYPLA2	Glycerophospholipid metabolism	-	hydrolase activity	lipid metabolic process;fatty acid metabolic process	cytoplasm	110.247	121.821	91.3598	114.549	108.555	97.9941	107.809	107.033	0.992797	0.942469
101	TLVNPANVTFK	10434	NP_001266285:NP_001266286:NP_001266287:NP_001266288:NP_001266289:NP_006321:XP_005251184:XP_016868445:XP_016868446:XP_016868447:XP_016868448:XP_016868449	TC121899	lysophospholipase I	LYPLA1	Glycerophospholipid metabolism;Choline metabolism in cancer	Metabolism;Metabolism of nitric oxide;eNOS activation;eNOS activation and regulation	lysophospholipase activity;palmitoyl-(protein) hydrolase activity;hydrolase activity	lipid metabolic process;fatty acid metabolic process;nitric oxide metabolic process;regulation of nitric-oxide synthase activity	cytoplasm;mitochondrion;cytosol	77.5719	71.7192	66.3692	78.8411	93.6369	78.6857	71.8868	83.7212	1.16463	0.116245
102	IDPYVFDR	5321	NP_001298122:NP_077734:XP_005245324:XP_011507944	TC170300	phospholipase A2, group IVA (cytosolic, calcium-dependent)	PLA2G4A	Glycerophospholipid metabolism;Ether lipid metabolism;Arachidonic acid metabolism;Linoleic acid metabolism;alpha-Linolenic acid metabolism;MAPK signaling pathway;VEGF signaling pathway;Fc epsilon RI signaling pathway;Long-term depression;GnRH signaling pathway;Vascular smooth muscle contraction;Fc gamma R-mediated phagocytosis;Metabolic pathways;Glutamatergic synapse;Serotonergic synapse;Ovarian …	Hemostasis;Opioid Signalling;phospho-PLA2 pathway;Ca-dependent events;G-protein mediated events;PLC beta mediated events;Signal Transduction;Signaling by GPCR;Signal amplification;Platelet homeostasis;ADP signalling through P2Y purinoceptor 1;Platelet sensitization by LDL;Platelet activation, signaling and aggregation;Metabolism;Acyl chain remodelling of PC;Acyl chain remodeling of CL;Acyl chain …	lysophospholipase activity;phospholipase A2 activity;calcium ion binding;calcium-dependent phospholipid binding;hydrolase activity;calcium-dependent phospholipase A2 activity	ovulation from ovarian follicle;luteolysis;platelet activating factor biosynthetic process;icosanoid metabolic process;aging;blood coagulation;metabolic process;positive regulation of cell proliferation;phospholipid catabolic process;response to heat;response to hormone stimulus;response to organic nitrogen;lipid catabolic process;arachidonic acid metabolic process;platelet activation;positive re…	membrane fraction;nucleus;cytoplasm;endoplasmic reticulum;endoplasmic reticulum membrane;Golgi apparatus;cytosol;cytoplasmic membrane-bounded vesicle;zymogen granule;perinuclear region of cytoplasm	N/D	N/D	N/D	N/D	N/D	N/D	#DIV/0!	#DIV/0!	#DIV/0!	#DIV/0!
103	TLDTIQLAFK	79888	NP_079106:XP_005248430:XP_011512434:XP_011512436:XP_016865368	TC172349	lysophosphatidylcholine acyltransferase 1	LPCAT1	Glycerophospholipid metabolism;Ether lipid metabolism;Metabolic pathways	Metabolism;Acyl chain remodelling of PC;Acyl chain remodelling of PG;Synthesis of PA;Glycerophospholipid biosynthesis;Phospholipid metabolism;Fatty acid, triacylglycerol, and ketone body metabolism;Metabolism of lipids and lipoproteins;Triglyceride Biosynthesis	calcium ion binding;transferase activity;1-acylglycerophosphocholine O-acyltransferase activity;1-alkylglycerophosphocholine O-acetyltransferase activity	metabolic process;phospholipid biosynthetic process;retina development in camera-type eye	Golgi membrane;endoplasmic reticulum;endoplasmic reticulum membrane;Golgi apparatus;membrane;integral to membrane	11.6481	8.62571	9.73991	10.555	11.5454	11.5536	10.0046	11.218	1.12129	0.267448
104	ELAFLEAAR	5833	NP_001171846:NP_001243362:NP_001243363:NP_001243364:NP_001269132:NP_001269133:NP_002852:XP_005256443:XP_005256444:XP_006722350:XP_016880399:XP_016880400:XP_016880401	TC108417	phosphate cytidylyltransferase 2, ethanolamine	PCYT2	Glycerophospholipid metabolism;Metabolic pathways;Phosphatidylethanolamine (PE) biosynthesis, ethanolamine => PE	Metabolism;Glycerophospholipid biosynthesis;Synthesis of PE;Phospholipid metabolism;Metabolism of lipids and lipoproteins	ethanolamine-phosphate cytidylyltransferase activity;transferase activity;nucleotidyltransferase activity	phospholipid biosynthetic process;biosynthetic process	cellular_component	21.9264	22.1526	23.9173	20.3293	22.787	27.3898	22.6654	23.5021	1.03691	0.718599
105	VLEVGFGMAIAASK	2593	NP_000147:NP_620279	TC236252	guanidinoacetate N-methyltransferase	GAMT	Glycine, serine and threonine metabolism;Arginine and proline metabolism;Metabolic pathways;Creatine pathway	Metabolism;Metabolism of polyamines;Creatine metabolism;Metabolism of amino acids and derivatives	methyltransferase activity;transferase activity;guanidinoacetate N-methyltransferase activity	creatine metabolic process;creatine biosynthetic process;muscle contraction;methylation;cellular nitrogen compound metabolic process	cytosol	N/D	N/D	N/D	N/D	N/D	N/D	#DIV/0!	#DIV/0!	#DIV/0!	#DIV/0!
106	VIPSPFK	6472	NP_001159828:NP_001159829:NP_001159830:NP_001159831:NP_005403	TC155465	serine hydroxymethyltransferase 2 (mitochondrial)	SHMT2	Glycine, serine and threonine metabolism;Cyanoamino acid metabolism;Glyoxylate and dicarboxylate metabolism;One carbon pool by folate;Metabolic pathways;C1-unit interconversion, eukaryotes;Biosynthesis of amino acids;Carbon metabolism	Metabolism;Metabolism of folate and pterines;Metabolism of water-soluble vitamins and cofactors;Metabolism of vitamins and cofactors	chromatin binding;glycine hydroxymethyltransferase activity;methyltransferase activity;L-allo-threonine aldolase activity;amino acid binding;transferase activity;pyridoxal phosphate binding;identical protein binding	L-serine biosynthetic process;one-carbon metabolic process;positive regulation of cell proliferation;glycine biosynthetic process from serine;protein homotetramerization	mitochondrion;mitochondrial inner membrane;mitochondrial intermembrane space;mitochondrial matrix;microtubule cytoskeleton;mitochondrial nucleoid	136.623	133.592	110.502	114.958	121.102	91.1824	126.905	109.081	0.859544	0.220858
107	ILPDILK	875	NP_000062:NP_001171479:NP_001171480	TC235019	cystathionine-beta-synthase;	CBS	Glycine, serine and threonine metabolism;Cysteine and methionine metabolism;Metabolic pathways;Methionine degradation;Cysteine biosynthesis, homocysteine + serine => cysteine;Biosynthesis of amino acids	Metabolism;Cysteine formation from homocysteine;Sulfur amino acid metabolism;Metabolism of amino acids and derivatives;Metabolism of ingested SeMet, Sec, MeSec into H2Se;Selenoamino acid metabolism	cystathionine beta-synthase activity;protein binding;lyase activity;enzyme binding;heme binding;pyridoxal phosphate binding;ubiquitin protein ligase binding;protein homodimerization activity;metal ion binding	endochondral ossification;blood vessel remodeling;cysteine biosynthetic process from serine;L-serine metabolic process;L-serine catabolic process;superoxide metabolic process;cellular amino acid biosynthetic process;cysteine biosynthetic process via cystathionine;transsulfuration;L-cysteine catabolic process;cerebellum morphogenesis;regulation of cGMP metabolic process;response to nutrient levels…	soluble fraction;nucleus;nucleolus;cytoplasm;cytosol;intracellular membrane-bounded organelle	31.9638	34.7088	32.721	24.8493	24.6164	21.3423	33.1312	23.6027	0.7124	0.00241608
108	LNIPATNVFANR	5723	NP_004568:XP_005271830:XP_005271831:XP_005271832:XP_005271833:XP_006715823:XP_006715824:XP_011513763:XP_016867955:XP_016867956:XP_016867957:XP_016867958	TC264342	phosphoserine phosphatase	PSPH	Glycine, serine and threonine metabolism;Metabolic pathways;Serine biosynthesis, glycerate-3P => serine;Biosynthesis of amino acids;Carbon metabolism	Metabolism;Amino acid synthesis and interconversion (transamination);Metabolism of amino acids and derivatives;Serine biosynthesis	magnesium ion binding;phosphoserine phosphatase activity;calcium ion binding;hydrolase activity;protein homodimerization activity	L-serine metabolic process;L-serine biosynthetic process;cellular amino acid biosynthetic process;response to mechanical stimulus;response to nutrient levels;response to testosterone stimulus	cytoplasm;synaptosome	12.2165	9.30935	12.6011	5.42888	6.65975	4.91284	11.3757	5.66716	0.498183	0.00795032
109	GTIQVITQGTSLK	26227	NP_006614	TC60538	phosphoglycerate dehydrogenase	PHGDH	Glycine, serine and threonine metabolism;Metabolic pathways;Serine biosynthesis, glycerate-3P => serine;Biosynthesis of amino acids;Carbon metabolism	Metabolism;Amino acid synthesis and interconversion (transamination);Metabolism of amino acids and derivatives;Serine biosynthesis	phosphoglycerate dehydrogenase activity;electron carrier activity;oxidoreductase activity;cofactor binding;NAD binding	glutamine metabolic process;glycine metabolic process;L-serine biosynthetic process;threonine metabolic process;brain development;cellular amino acid biosynthetic process;gamma-aminobutyric acid metabolic process;regulation of gene expression;taurine metabolic process;spinal cord development;glial cell development;neural tube development;neurogenesis;cell cycle process;neuron projection developme…	-	283.189	240.914	231.132	166.447	166.648	164.143	251.745	165.746	0.658389	0.00578011
110	IGQAIAR	9380	NP_036335:XP_005251688:XP_016870809:XP_016870810:XP_016870811	TC67644	glyoxylate reductase/hydroxypyruvate reductase	GRHPR	Glycine, serine and threonine metabolism;Pyruvate metabolism;Glyoxylate and dicarboxylate metabolism;Metabolic pathways	Metabolism;Glyoxylate metabolism and glycine degradation;Metabolism of amino acids and derivatives	glycerate dehydrogenase activity;oxidoreductase activity;oxidoreductase activity, acting on the CH-OH group of donors, NAD or NADP as acceptor;hydroxypyruvate reductase activity;glyoxylate reductase (NADP) activity;cofactor binding;NAD binding	excretion;metabolic process;cellular nitrogen compound metabolic process;glyoxylate metabolic process;oxidation-reduction process	cytoplasm;peroxisomal matrix	12.8427	12.2031	10.671	16.3273	16.749	25.0442	11.9056	19.3735	1.62726	0.0622337
111	LLEAAITPETK	1491	NP_001177392:NP_001893:NP_714964:XP_005270566	TC268102	cystathionase (cystathionine gamma-lyase)	CTH	Glycine, serine and threonine metabolism;Selenocompound metabolism;Cysteine and methionine metabolism;Metabolic pathways;Cysteine biosynthesis, homocysteine + serine => cysteine;Biosynthesis of amino acids	Metabolism;Degradation of cysteine and homocysteine;Cysteine formation from homocysteine;Sulfur amino acid metabolism;Metabolism of amino acids and derivatives;Metabolism of ingested SeMet, Sec, MeSec into H2Se;Selenoamino acid metabolism	cystathionine beta-lyase activity;cystathionine gamma-lyase activity;lyase activity;pyridoxal phosphate binding;L-cysteine desulfhydrase activity	cysteine metabolic process;glutathione metabolic process;negative regulation of cell proliferation;cellular amino acid biosynthetic process;protein-pyridoxal-5-phosphate linkage via peptidyl-N6-pyridoxal phosphate-L-lysine;cysteine biosynthetic process;negative regulation of cell growth;homocysteine metabolic process;protein homotetramerization;hydrogen sulfide biosynthetic process	nucleus;cytoplasm	N/D	N/D	N/D	N/D	N/D	N/D	#DIV/0!	#DIV/0!	#DIV/0!	#DIV/0!
112	IINNTENLVR	29968	NP_066977:NP_478059	TC179115	phosphoserine aminotransferase 1	PSAT1	Glycine, serine and threonine metabolism;Vitamin B6 metabolism;Metabolic pathways;Serine biosynthesis, glycerate-3P => serine;Biosynthesis of amino acids;Carbon metabolism	Metabolism;Amino acid synthesis and interconversion (transamination);Metabolism of amino acids and derivatives;Serine biosynthesis	O-phospho-L-serine:2-oxoglutarate aminotransferase activity;transferase activity;pyridoxal phosphate binding	L-serine biosynthetic process;pyridoxine biosynthetic process;cellular amino acid biosynthetic process	-	109.477	91.8447	102.927	59.6097	70.5841	73.6603	101.416	67.9514	0.670025	0.00745106
113	GALQNIIPASTGAAK	2597	NP_001243728:NP_001276674:NP_001276675:NP_002037	TC136000	glyceraldehyde-3-phosphate dehydrogenase	GAPDH	Glycolysis / Gluconeogenesis;Alzheimer's disease;Metabolic pathways;Glycolysis (Embden-Meyerhof pathway), glucose => pyruvate;Glycolysis, core module involving three-carbon compounds;Gluconeogenesis, oxaloacetate => fructose-6P;HIF-1 signaling pathway;Biosynthesis of amino acids;Carbon metabolism	Metabolism;Glycolysis;Gluconeogenesis;Glucose metabolism;Metabolism of carbohydrates	glyceraldehyde-3-phosphate dehydrogenase (NAD+) (phosphorylating) activity;protein binding;oxidoreductase activity;transferase activity;peptidyl-cysteine S-nitrosylase activity;NAD binding	carbohydrate metabolic process;glucose metabolic process;gluconeogenesis;glycolysis;peptidyl-cysteine S-trans-nitrosylation;protein stabilization;neuron apoptosis	nucleus;cytoplasm;cytosol;membrane;perinuclear region of cytoplasm	1821.69	1733.68	1735.29	1934.2	1761	1951.48	1763.55	1882.23	1.06729	0.153115
114	ILLEAAR	223	NP_000687	TC103838	aldehyde dehydrogenase 9 family, member A1	ALDH9A1	Glycolysis / Gluconeogenesis;Ascorbate and aldarate metabolism;Fatty acid degradation;Valine, leucine and isoleucine degradation;Lysine degradation;Arginine and proline metabolism;Histidine metabolism;Tryptophan metabolism;beta-Alanine metabolism;Glycerolipid metabolism;Pyruvate metabolism;Metabolic pathways;GABA biosynthesis, eukaryotes, putrescine => GABA	Metabolism;Branched-chain amino acid catabolism;Carnitine synthesis;Metabolism of amino acids and derivatives	3-chloroallyl aldehyde dehydrogenase activity;aldehyde dehydrogenase (NAD) activity;oxidoreductase activity;aminobutyraldehyde dehydrogenase activity;protein homodimerization activity;amine binding;4-trimethylammoniobutyraldehyde dehydrogenase activity;NAD binding	kidney development;liver development;cellular aldehyde metabolic process;cellular nitrogen compound metabolic process;neurotransmitter biosynthetic process;hormone metabolic process;carnitine biosynthetic process;oxidation-reduction process	cytoplasm;cytosol;plasma membrane	37.9616	38.0994	38.5019	40.6027	40.5879	34.7874	38.1876	38.6593	1.01235	0.820117
115	ALTGGIAHLFK	1738	NP_000099	TC241514	dihydrolipoamide dehydrogenase	DLD	Glycolysis / Gluconeogenesis;Citrate cycle (TCA cycle);Glycine, serine and threonine metabolism;Valine, leucine and isoleucine degradation;Pyruvate metabolism;Glyoxylate and dicarboxylate metabolism;Propanoate metabolism;Metabolic pathways;Citrate cycle, second carbon oxidation, 2-oxoglutarate => oxaloacetate;Leucine degradation, leucine => acetoacetate + acetyl-CoA;Pyruvate oxidation, pyruvate =…	Signal Transduction;The citric acid (TCA) cycle and respiratory electron transport;Metabolism;Regulation of pyruvate dehydrogenase (PDH) complex;Glyoxylate metabolism and glycine degradation;Signaling by Retinoic Acid;Pyruvate metabolism;Branched-chain amino acid catabolism;Lysine catabolism;Metabolism of amino acids and derivatives;Citric acid cycle (TCA cycle);Pyruvate metabolism and Citric Aci…	dihydrolipoyl dehydrogenase activity;oxidoreductase activity;lipoamide binding;flavin adenine dinucleotide binding;NAD binding	pyruvate metabolic process;tricarboxylic acid cycle;2-oxoglutarate metabolic process;mitochondrial electron transport, NADH to ubiquinone;proteolysis;lysine catabolic process;gastrulation;aging;branched chain family amino acid catabolic process;lipoate metabolic process;regulation of acetyl-CoA biosynthetic process from pyruvate;cellular nitrogen compound metabolic process;regulation of membrane …	cytoplasm;mitochondrion;mitochondrial matrix;flagellum;acrosomal matrix;oxoglutarate dehydrogenase complex;pyruvate dehydrogenase complex	115.315	96.8317	96.0254	115.773	129.444	96.807	102.724	114.008	1.10985	0.377079
116	WTALQEVPGTPR	1737	NP_001922:XP_011540949	TC293040	dihydrolipoamide S-acetyltransferase	DLAT	Glycolysis / Gluconeogenesis;Citrate cycle (TCA cycle);Pyruvate metabolism;Metabolic pathways;Pyruvate oxidation, pyruvate => acetyl-CoA;Carbon metabolism	Signal Transduction;The citric acid (TCA) cycle and respiratory electron transport;Metabolism;Regulation of pyruvate dehydrogenase (PDH) complex;Glyoxylate metabolism and glycine degradation;Signaling by Retinoic Acid;Pyruvate metabolism;Metabolism of amino acids and derivatives;Pyruvate metabolism and Citric Acid (TCA) cycle	dihydrolipoyllysine-residue acetyltransferase activity;protein binding;transferase activity	acetyl-CoA biosynthetic process;acetyl-CoA biosynthetic process from pyruvate;pyruvate metabolic process;glycolysis;metabolic process;regulation of acetyl-CoA biosynthetic process from pyruvate;sleep	mitochondrion;mitochondrial matrix;mitochondrial pyruvate dehydrogenase complex;pyruvate dehydrogenase complex	N/D	N/D	N/D	N/D	N/D	N/D	#DIV/0!	#DIV/0!	#DIV/0!	#DIV/0!
117	GANQWIK	5160	NP_000275:NP_001166925:NP_001166926:NP_001166927:XP_016885063	TC44053	pyruvate dehydrogenase (lipoamide) alpha 1	PDHA1	Glycolysis / Gluconeogenesis;Citrate cycle (TCA cycle);Pyruvate metabolism;Metabolic pathways;Pyruvate oxidation, pyruvate => acetyl-CoA;HIF-1 signaling pathway;Carbon metabolism;Central carbon metabolism in cancer;Glucagon signaling pathway	Signal Transduction;The citric acid (TCA) cycle and respiratory electron transport;Metabolism;Regulation of pyruvate dehydrogenase (PDH) complex;Glyoxylate metabolism and glycine degradation;Signaling by Retinoic Acid;Pyruvate metabolism;Metabolism of amino acids and derivatives;Pyruvate metabolism and Citric Acid (TCA) cycle	pyruvate dehydrogenase activity;pyruvate dehydrogenase (acetyl-transferring) activity;oxidoreductase activity;oxidoreductase activity, acting on the aldehyde or oxo group of donors, disulfide as acceptor	pyruvate metabolic process;glycolysis;metabolic process;regulation of acetyl-CoA biosynthetic process from pyruvate	mitochondrion;mitochondrial matrix	78.1246	82.5391	77.6328	63.1829	72.4291	58.291	79.4322	64.6343	0.813705	0.0288084
118	IDPLAPLDK	128	NP_000662	TC144269	alcohol dehydrogenase 5 (class III), chi polypeptide	ADH5	Glycolysis / Gluconeogenesis;Fatty acid degradation;Tyrosine metabolism;Retinol metabolism;Metabolism of xenobiotics by cytochrome P450;Drug metabolism - cytochrome P450;Metabolic pathways;Chemical carcinogenesis;Carbon metabolism;Degradation of aromatic compounds	Metabolism;Biological oxidations;Phase 1 - Functionalization of compounds;Ethanol oxidation	alcohol dehydrogenase (NAD) activity;binding;fatty acid binding;zinc ion binding;electron carrier activity;oxidoreductase activity;formaldehyde dehydrogenase activity;protein homodimerization activity;metal ion binding;S-(hydroxymethyl)glutathione dehydrogenase activity	retinoid metabolic process;respiratory system process;ethanol catabolic process;ethanol oxidation;aging;peptidyl-cysteine S-nitrosylation;response to lipopolysaccharide;positive regulation of blood pressure;formaldehyde catabolic process;response to nitrosative stress;response to redox state	nucleus;cytoplasm;mitochondrion	73.8727	68.6433	67.8947	73.2623	71.847	81.5958	70.1369	75.5684	1.07744	0.203376
119	GLGATTHPTAAVK	3099	NP_000180	TC200188	hexokinase 2	HK2	Glycolysis / Gluconeogenesis;Fructose and mannose metabolism;Galactose metabolism;Starch and sucrose metabolism;Amino sugar and nucleotide sugar metabolism;Insulin signaling pathway;Type II diabetes mellitus;Metabolic pathways;Butirosin and neomycin biosynthesis;Carbohydrate digestion and absorption;Glycolysis (Embden-Meyerhof pathway), glucose => pyruvate;Nucleotide sugar biosynthesis, glucose =…	Metabolism;Hexose transport;Transmembrane transport of small molecules;SLC-mediated transmembrane transport;Glucose transport;Glycolysis;Glucose metabolism;Metabolism of carbohydrates	nucleotide binding;hexokinase activity;ATP binding;glucose binding;kinase activity;transferase activity	carbohydrate metabolic process;glucose metabolic process;glycolysis;lactation;apoptotic mitochondrial changes;hexose transport;glucose transport;regulation of glucose import;carbohydrate phosphorylation;transmembrane transport	mitochondrion;mitochondrial outer membrane;cytosol;membrane	15.7782	12.58	10.3	7.73458	7.29913	6.86893	12.8861	7.30088	0.566572	0.0255223
120	LITSSK	9562	NP_001171588:NP_004888:XP_006718141:XP_016872454	TC241368	multiple inositol-polyphosphate phosphatase 1	MINPP1	Glycolysis / Gluconeogenesis;Inositol phosphate metabolism;Metabolic pathways	Metabolism;Inositol phosphate metabolism;Synthesis of IPs in the ER lumen	acid phosphatase activity;inositol or phosphatidylinositol phosphatase activity;inositol-hexakisphosphate phosphatase activity;phosphohistidine phosphatase activity;hydrolase activity;inositol-1,3,4,5,6-pentakisphosphate 3-phosphatase activity;inositol-1,4,5,6-tetrakisphosphate 6-phosphatase activity;bisphosphoglycerate 3-phosphatase activity	ossification;polyphosphate metabolic process;bone mineralization	endoplasmic reticulum;endoplasmic reticulum lumen	N/D	N/D	N/D	N/D	N/D	N/D	#DIV/0!	#DIV/0!	#DIV/0!	#DIV/0!
121	VLLCGPVGPK	83440	NP_112574:XP_006720775:XP_006720776:XP_011520406	TC244420	ADP-dependent glucokinase	ADPGK	Glycolysis / Gluconeogenesis;Metabolic pathways;Glycolysis (Embden-Meyerhof pathway), glucose => pyruvate;Carbon metabolism	Metabolism;Glucose metabolism;Metabolism of carbohydrates	transferase activity;ADP-specific glucokinase activity;metal ion binding	carbohydrate metabolic process;glycolysis	extracellular region	N/D	N/D	N/D	N/D	N/D	N/D	#DIV/0!	#DIV/0!	#DIV/0!	#DIV/0!
122	ITLPVDFVTADK	5230	NP_000282	TC48327	phosphoglycerate kinase 1	PGK1	Glycolysis / Gluconeogenesis;Metabolic pathways;Glycolysis (Embden-Meyerhof pathway), glucose => pyruvate;Glycolysis, core module involving three-carbon compounds;Gluconeogenesis, oxaloacetate => fructose-6P;HIF-1 signaling pathway;Biosynthesis of amino acids;Carbon metabolism	Metabolism;Glycolysis;Gluconeogenesis;Glucose metabolism;Metabolism of carbohydrates	nucleotide binding;phosphoglycerate kinase activity;ATP binding;transferase activity	carbohydrate metabolic process;glucose metabolic process;gluconeogenesis;glycolysis;phosphorylation	cytoplasm;cytosol	1033.19	931.865	926.005	1048.2	949.682	1044.64	963.687	1014.17	1.05239	0.347288
123	LLSLQGR	219	NP_000683:XP_011516104	TC78176	aldehyde dehydrogenase 1 family, member B1	ALDH1B1	Glycolysis / Gluconeogenesis;Pentose and glucuronate interconversions;Ascorbate and aldarate metabolism;Fatty acid degradation;Valine, leucine and isoleucine degradation;Lysine degradation;Arginine and proline metabolism;Histidine metabolism;Tryptophan metabolism;beta-Alanine metabolism;Glycerolipid metabolism;Pyruvate metabolism;Metabolic pathways;GABA biosynthesis, eukaryotes, putrescine => GABA	Metabolism;Biological oxidations;Phase 1 - Functionalization of compounds;Ethanol oxidation	aldehyde dehydrogenase (NAD) activity;oxidoreductase activity	carbohydrate metabolic process	nucleus;nucleolus;mitochondrion;mitochondrial matrix;intracellular membrane-bounded organelle	N/D	N/D	N/D	N/D	N/D	N/D	#DIV/0!	#DIV/0!	#DIV/0!	#DIV/0!
124	VIQVAAGSSNLK	217	NP_000681:NP_001191818	TC109530	aldehyde dehydrogenase 2 family (mitochondrial)	ALDH2	Glycolysis / Gluconeogenesis;Pentose and glucuronate interconversions;Ascorbate and aldarate metabolism;Fatty acid degradation;Valine, leucine and isoleucine degradation;Lysine degradation;Arginine and proline metabolism;Histidine metabolism;Tryptophan metabolism;beta-Alanine metabolism;Glycerolipid metabolism;Pyruvate metabolism;Metabolic pathways;GABA biosynthesis, eukaryotes, putrescine => GABA	Neurotransmitter Clearance In The Synaptic Cleft;Transmission across Chemical Synapses;Neuronal System;Metabolism of serotonin;Serotonin clearance from the synaptic cleft;Metabolism;Biological oxidations;Phase 1 - Functionalization of compounds;Ethanol oxidation	aldehyde dehydrogenase (NAD) activity;aldehyde dehydrogenase [NAD(P)+] activity;electron carrier activity;oxidoreductase activity	carbohydrate metabolic process;alcohol metabolic process;ethanol oxidation;xenobiotic metabolic process;synaptic transmission;neurotransmitter biosynthetic process	mitochondrion;mitochondrial matrix	97.5455	109.724	91.3396	92.1398	88.9446	82.1785	99.5363	87.7543	0.881631	0.127728
125	DILTAIAADLCK	224	NP_000373:NP_001026976:XP_011522034:XP_011522035:XP_016879844:XP_016879845:XP_016879846:XP_016879847	TC59495	aldehyde dehydrogenase 3 family, member A2	ALDH3A2	Glycolysis / Gluconeogenesis;Pentose and glucuronate interconversions;Ascorbate and aldarate metabolism;Fatty acid degradation;Valine, leucine and isoleucine degradation;Lysine degradation;Arginine and proline metabolism;Histidine metabolism;Tryptophan metabolism;beta-Alanine metabolism;Glycerolipid metabolism;Pyruvate metabolism;Metabolic pathways;GABA biosynthesis, eukaryotes, putrescine => GABA	Metabolism;Sphingolipid de novo biosynthesis;Sphingolipid metabolism;Metabolism of lipids and lipoproteins	3-chloroallyl aldehyde dehydrogenase activity;aldehyde dehydrogenase (NAD) activity;aldehyde dehydrogenase [NAD(P)+] activity;oxidoreductase activity	cellular aldehyde metabolic process;lipid metabolic process;central nervous system development;peripheral nervous system development;epidermis development	endoplasmic reticulum;endoplasmic reticulum membrane;membrane;integral to membrane	N/D	N/D	N/D	N/D	N/D	N/D	#DIV/0!	#DIV/0!	#DIV/0!	#DIV/0!
126	FFMCVIQSR	5213	NP_001160158:XP_005269031:XP_005269032:XP_005269033:XP_005269034:XP_005269035:XP_005269036:XP_011536789:XP_016874956:XP_016874957:XP_016874958	TC234180	phosphofructokinase, muscle	PFKM	Glycolysis / Gluconeogenesis;Pentose phosphate pathway;Fructose and mannose metabolism;Galactose metabolism;RNA degradation;Metabolic pathways;Glycolysis (Embden-Meyerhof pathway), glucose => pyruvate;Biosynthesis of amino acids;Carbon metabolism;AMPK signaling pathway;Central carbon metabolism in cancer	Metabolism;Glycolysis;Glucose metabolism;Metabolism of carbohydrates	nucleotide binding;6-phosphofructokinase activity;protein binding;ATP binding;sugar binding;protein C-terminus binding;AMP binding;kinase activity;transferase activity;kinase binding;identical protein binding;metal ion binding;fructose binding;fructose-6-phosphate binding	carbohydrate metabolic process;fructose 6-phosphate metabolic process;glucose metabolic process;glycolysis;fructose 1,6-bisphosphate metabolic process;muscle cell homeostasis;protein oligomerization;protein homotetramerization	soluble fraction;cytoplasm;cytosol;6-phosphofructokinase complex;apical plasma membrane	N/D	N/D	N/D	N/D	N/D	N/D	#DIV/0!	#DIV/0!	#DIV/0!	#DIV/0!
127	SFAGNLNTYK	5214	NP_001229268:NP_001309996:NP_001309997:NP_001309998:NP_001309999:NP_001310000:NP_001310001:NP_001310002:NP_001310003:NP_002618:XP_005252522:XP_005252523:XP_005252524:XP_006717512	TC138172	phosphofructokinase, platelet	PFKP	Glycolysis / Gluconeogenesis;Pentose phosphate pathway;Fructose and mannose metabolism;Galactose metabolism;RNA degradation;Metabolic pathways;Glycolysis (Embden-Meyerhof pathway), glucose => pyruvate;Biosynthesis of amino acids;Carbon metabolism;Thyroid hormone signaling pathway;AMPK signaling pathway;Central carbon metabolism in cancer	Metabolism;Glycolysis;Glucose metabolism;Metabolism of carbohydrates	nucleotide binding;6-phosphofructokinase activity;ATP binding;kinase activity;transferase activity;metal ion binding;fructose-6-phosphate binding	carbohydrate metabolic process;fructose 6-phosphate metabolic process;glucose metabolic process;glycolysis;fructose 1,6-bisphosphate metabolic process;protein homotetramerization	soluble fraction;cytoplasm;cytosol;6-phosphofructokinase complex	59.4176	69.7707	71.9501	41.2681	34.009	31.5541	67.0462	35.6104	0.531133	0.00290369
128	DLVVQR	5211	NP_002617	TC103794	phosphofructokinase, liver	PFKL	Glycolysis / Gluconeogenesis;Pentose phosphate pathway;Fructose and mannose metabolism;Galactose metabolism;RNA degradation;Metabolic pathways;Glycolysis (Embden-Meyerhof pathway), glucose => pyruvate;HIF-1 signaling pathway;Biosynthesis of amino acids;Carbon metabolism;AMPK signaling pathway;Central carbon metabolism in cancer;Glucagon signaling pathway	Metabolism;Glycolysis;Glucose metabolism;Metabolism of carbohydrates	nucleotide binding;6-phosphofructokinase activity;protein binding;ATP binding;kinase activity;transferase activity;kinase binding;identical protein binding;metal ion binding;fructose binding;fructose-6-phosphate binding	carbohydrate metabolic process;fructose 6-phosphate metabolic process;glucose metabolic process;glycolysis;response to glucose stimulus;fructose 1,6-bisphosphate metabolic process;negative regulation of insulin secretion;protein oligomerization;protein homotetramerization	soluble fraction;cytoplasm;cytosol;6-phosphofructokinase complex	70.0127	76.1018	66.1447	58.2116	64.9037	83.9134	70.753	69.0096	0.975358	0.842505
129	GILAADESVGSMAK	230	NP_005156	TC117574	aldolase C, fructose-bisphosphate	ALDOC	Glycolysis / Gluconeogenesis;Pentose phosphate pathway;Fructose and mannose metabolism;Metabolic pathways;Glycolysis (Embden-Meyerhof pathway), glucose => pyruvate;Gluconeogenesis, oxaloacetate => fructose-6P;Biosynthesis of amino acids;Carbon metabolism	Metabolism;Glycolysis;Gluconeogenesis;Glucose metabolism;Metabolism of carbohydrates	fructose-bisphosphate aldolase activity;protein binding;cytoskeletal protein binding;lyase activity	response to hypoxia;carbohydrate metabolic process;fructose metabolic process;glucose metabolic process;gluconeogenesis;glycolysis;apoptosis;aging;response to organic nitrogen;response to organic cyclic compound;fructose 1,6-bisphosphate metabolic process;organ regeneration;protein homotetramerization;protein heterotetramerization	cytoplasm;mitochondrion;cytosol;cytoskeleton;axon	62.1803	69.6994	61.6296	40.5485	35.8006	37.1045	64.5031	37.8179	0.586296	0.000842002
130	GILAADESTGSIAK	226	NP_000025:NP_001121089:NP_001230106:NP_908930:NP_908932:XP_011544070	TC16900	aldolase A, fructose-bisphosphate	ALDOA	Glycolysis / Gluconeogenesis;Pentose phosphate pathway;Fructose and mannose metabolism;Metabolic pathways;Glycolysis (Embden-Meyerhof pathway), glucose => pyruvate;Gluconeogenesis, oxaloacetate => fructose-6P;HIF-1 signaling pathway;Biosynthesis of amino acids;Carbon metabolism	Hemostasis;Platelet degranulation;Platelet activation, signaling and aggregation;Response to elevated platelet cytosolic Ca2+;Metabolism;Glycolysis;Gluconeogenesis;Glucose metabolism;Metabolism of carbohydrates	actin binding;fructose-bisphosphate aldolase activity;cytoskeletal protein binding;tubulin binding;lyase activity;identical protein binding;fructose binding	platelet degranulation;carbohydrate metabolic process;fructose metabolic process;glucose metabolic process;gluconeogenesis;glycolysis;ATP biosynthetic process;striated muscle contraction;actin filament organization;blood coagulation;regulation of cell shape;platelet activation;fructose 1,6-bisphosphate metabolic process;muscle cell homeostasis;protein homotetramerization	extracellular region;cytosol;actin cytoskeleton;platelet alpha granule lumen;I band;extracellular vesicular exosome	2299.46	2138.32	2314.12	2032.05	2197.45	2505.54	2250.63	2245.01	0.997503	0.971855
131	GIVISFDAR	55276	NP_060760	TC238704	phosphoglucomutase 2	PGM2	Glycolysis / Gluconeogenesis;Pentose phosphate pathway;Galactose metabolism;Purine metabolism;Starch and sucrose metabolism;Amino sugar and nucleotide sugar metabolism;Metabolic pathways	Metabolism;Glycogen synthesis;Glycogen breakdown (glycogenolysis);Glucose metabolism;Galactose catabolism;Pentose phosphate pathway (hexose monophosphate shunt);Metabolism of carbohydrates	magnesium ion binding;phosphoglucomutase activity;phosphopentomutase activity;isomerase activity	carbohydrate metabolic process;glycogen biosynthetic process;glycogen catabolic process;glucose metabolic process;glucose 1-phosphate metabolic process	cytoplasm;cytosol	111.92	96.6669	94.8552	100.855	133.721	132.227	101.147	122.268	1.20881	0.15332
132	SIFDFSALK	5236	NP_001166289:NP_001166290:NP_002624	TC128294	phosphoglucomutase 1	PGM1	Glycolysis / Gluconeogenesis;Pentose phosphate pathway;Galactose metabolism;Purine metabolism;Starch and sucrose metabolism;Amino sugar and nucleotide sugar metabolism;Metabolic pathways;Nucleotide sugar biosynthesis, glucose => UDP-glucose	Metabolism;Glycogen synthesis;Glycogen breakdown (glycogenolysis);Glucose metabolism;Galactose catabolism;Metabolism of carbohydrates	magnesium ion binding;phosphoglucomutase activity;isomerase activity	carbohydrate metabolic process;glycogen biosynthetic process;glycogen catabolic process;trehalose biosynthetic process;glucose metabolic process;glucose 1-phosphate metabolic process;galactose catabolic process	cytoplasm;cytosol	17.7555	18.2404	16.929	18.1749	17.4921	20.0251	17.6416	18.564	1.05229	0.337864
133	TLAQLNPESSLFIIASK	2821	NP_000166:NP_001171651:NP_001276718:NP_001276719:XP_005258821:XP_006723211:XP_011525056	TC232313	glucose-6-phosphate isomerase	GPI	Glycolysis / Gluconeogenesis;Pentose phosphate pathway;Starch and sucrose metabolism;Amino sugar and nucleotide sugar metabolism;Metabolic pathways;Glycolysis (Embden-Meyerhof pathway), glucose => pyruvate;Pentose phosphate pathway (Pentose phosphate cycle);Carbon metabolism	Metabolism;Generic Transcription Pathway;Transcriptional Regulation by TP53;TP53 Regulates Metabolic Genes;Glycolysis;Gluconeogenesis;Glucose metabolism;Metabolism of carbohydrates;Gene Expression	glucose-6-phosphate isomerase activity;cytokine activity;growth factor activity;isomerase activity;intramolecular transferase activity;monosaccharide binding	angiogenesis;carbohydrate metabolic process;glucose metabolic process;gluconeogenesis;glycolysis;humoral immune response;hemostasis;learning or memory;methylglyoxal biosynthetic process;negative regulation of caspase activity;negative regulation of neuron apoptosis;aldehyde catabolic process;glucose 6-phosphate metabolic process	extracellular region;extracellular space;soluble fraction;nucleus;nucleolus;cytoplasm;cytosol;plasma membrane;synaptosome	226.719	206.178	197.649	173.961	183.842	203.021	210.182	186.941	0.889427	0.127938
134	LAPITSDPTEATAVGAVEASFK	5315	NP_002645	TC139411	pyruvate kinase, muscle 2	PKM2	Glycolysis / Gluconeogenesis;Purine metabolism;Pyruvate metabolism;Type II diabetes mellitus;Metabolic pathways;Glycolysis (Embden-Meyerhof pathway), glucose => pyruvate;Glycolysis, core module involving three-carbon compounds;Adenine ribonucleotide biosynthesis, IMP => ADP,ATP;Guanine ribonucleotide biosynthesis IMP => GDP,GTP;Viral carcinogenesis;Biosynthesis of amino acids;Carbon metabolism;Ce…	Metabolism;Glycolysis;Glucose metabolism;Metabolism of carbohydrates	nucleotide binding;magnesium ion binding;pyruvate kinase activity;protein binding;ATP binding;transferase activity;potassium ion binding	carbohydrate metabolic process;glucose metabolic process;glycolysis;programmed cell death	nucleus;cytoplasm;cytosol;plasma membrane	518.601	543.199	386.032	475.831	445.188	437.753	482.61	452.924	0.938488	0.585938
135	LFEELVR	5315	NP_872270:NP_872271	TC225472	pyruvate kinase, muscle 1	PKM1	Glycolysis / Gluconeogenesis;Purine metabolism;Pyruvate metabolism;Type II diabetes mellitus;Metabolic pathways;Glycolysis (Embden-Meyerhof pathway), glucose => pyruvate;Glycolysis, core module involving three-carbon compounds;Adenine ribonucleotide biosynthesis, IMP => ADP,ATP;Guanine ribonucleotide biosynthesis IMP => GDP,GTP;Viral carcinogenesis;Biosynthesis of amino acids;Carbon metabolism;Ce…	Metabolism;Glycolysis;Glucose metabolism;Metabolism of carbohydrates	nucleotide binding;magnesium ion binding;pyruvate kinase activity;protein binding;ATP binding;transferase activity;potassium ion binding	carbohydrate metabolic process;glucose metabolic process;glycolysis;programmed cell death	nucleus;cytoplasm;cytosol;plasma membrane	25.6418	26.079	28.2511	25.1481	26.8529	31.561	26.6573	27.854	1.04489	0.595959
136	LIAPVAEEEATVPNNK	3945	NP_001167568:NP_002291	TC44524	lactate dehydrogenase B	LDHB	Glycolysis / Gluconeogenesis;Pyruvate metabolism;Propanoate metabolism;Cysteine and methionine metabolism;Metabolic pathways;Glucagon signaling pathway	The citric acid (TCA) cycle and respiratory electron transport;Metabolism;Pyruvate metabolism;Pyruvate metabolism and Citric Acid (TCA) cycle	L-lactate dehydrogenase activity;binding;oxidoreductase activity;identical protein binding;NAD binding	lactate metabolic process;pyruvate metabolic process;glycolysis;NAD metabolic process;cellular carbohydrate metabolic process	soluble fraction;cytoplasm;mitochondrion;cytosol	521.407	585.586	584.166	365.728	360.52	346.007	563.72	357.418	0.634035	0.000716346
137	FIIPNVVK	3939	NP_001158886:NP_001158887:NP_001158888:NP_005557	TC181299	lactate dehydrogenase A	LDHA	Glycolysis / Gluconeogenesis;Pyruvate metabolism;Propanoate metabolism;Cysteine and methionine metabolism;Metabolic pathways;HIF-1 signaling pathway;Central carbon metabolism in cancer;Glucagon signaling pathway	The citric acid (TCA) cycle and respiratory electron transport;Metabolism;Pyruvate metabolism;Pyruvate metabolism and Citric Acid (TCA) cycle	L-lactate dehydrogenase activity;binding;oxidoreductase activity	pyruvate metabolic process;glycolysis;cellular carbohydrate metabolic process	cytoplasm;cytosol	980.77	1010.17	907.706	793.411	921.172	910.282	966.216	874.955	0.905548	0.147998
138	TPCPGPFLR	55902	NP_001070020:NP_061147:XP_005260512:XP_005260513:XP_011527207:XP_011527208:XP_011527209:XP_011527210:XP_011527211:XP_011527213	TC45560	acyl-CoA synthetase short-chain family member 2	ACSS2	Glycolysis / Gluconeogenesis;Pyruvate metabolism;Propanoate metabolism;Metabolic pathways;Carbon metabolism	Metabolism;Biological oxidations;Phase 1 - Functionalization of compounds;Ethanol oxidation	nucleotide binding;catalytic activity;acetate-CoA ligase activity;ATP binding;AMP binding;ligase activity	ethanol oxidation;acetyl-CoA biosynthetic process;xenobiotic metabolic process;lipid biosynthetic process	nucleus;nucleolus;cytoplasm;cytosol;intracellular membrane-bounded organelle	N/D	N/D	N/D	N/D	N/D	N/D	#DIV/0!	#DIV/0!	#DIV/0!	#DIV/0!
139	TIAPALVSK	2023	NP_001419	TC236854	enolase 1, (alpha)	ENO1	Glycolysis / Gluconeogenesis;RNA degradation;Metabolic pathways;Glycolysis (Embden-Meyerhof pathway), glucose => pyruvate;Glycolysis, core module involving three-carbon compounds;Gluconeogenesis, oxaloacetate => fructose-6P;HIF-1 signaling pathway;Biosynthesis of amino acids;Carbon metabolism	Metabolism;Glycolysis;Gluconeogenesis;Glucose metabolism;Metabolism of carbohydrates	magnesium ion binding;DNA binding;sequence-specific DNA binding transcription factor activity;transcription corepressor activity;phosphopyruvate hydratase activity;protein binding;lyase activity	negative regulation of transcription from RNA polymerase II promoter;carbohydrate metabolic process;glucose metabolic process;gluconeogenesis;glycolysis;transcription, DNA-dependent;response to virus;negative regulation of cell growth;negative regulation of transcription, DNA-dependent	phosphopyruvate hydratase complex;nucleus;cytoplasm;cytosol;plasma membrane;sarcomere	1550.04	1555.61	1530.95	1923.24	1870.51	1826.66	1545.53	1873.47	1.21218	0.000344055
140	AEMEAVFLENLR	81888	NP_001177809:NP_112484	TC241129	hydroxypyruvate isomerase (putative)	HYI	Glyoxylate and dicarboxylate metabolism;Metabolic pathways	-	hydroxypyruvate isomerase activity;isomerase activity	-	-	15.4438	15.3036	17.0558	9.11666	13.176	12.8655	15.9344	11.7194	0.735478	0.0412503
141	TSNLENVK	3176	NP_008826:XP_016859437:XP_016859438	TC240290	histamine N-methyltransferase	HNMT	Histidine metabolism	Metabolism;Histidine catabolism;Metabolism of amino acids and derivatives;Histidine, lysine, phenylalanine, tyrosine, proline and tryptophan catabolism;Metabolism of ingested SeMet, Sec, MeSec into H2Se;Selenoamino acid metabolism	methyltransferase activity;transferase activity;histamine N-methyltransferase activity	response to tumor cell;response to stress;hyperosmotic response;brain development;respiratory gaseous exchange;response to amine stimulus;response to cocaine;response to glucocorticoid stimulus;response to interleukin-1	cytoplasm;synaptosome	16.9006	16.7672	18.7887	22.0837	17.2051	14.0715	17.4855	17.7868	1.01723	0.906965
142	NSIVDPK	5333	NP_001124436:NP_006216:XP_016862111	TC296765	phospholipase C, delta 1	PLCD1	Inositol phosphate metabolism;Calcium signaling pathway;Phosphatidylinositol signaling system;Metabolic pathways;Inositol phosphate metabolism, PI=> PIP2 => Ins(1,4,5)P3 => Ins(1,3,4,5)P4;Thyroid hormone signaling pathway;AGE-RAGE signaling pathway in diabetic complications	Metabolism;Inositol phosphate metabolism;Synthesis of IP3 and IP4 in the cytosol	phosphatidylinositol phospholipase C activity;signal transducer activity;calcium ion binding;hydrolase activity;GTPase activating protein binding	phospholipid metabolic process;lipid catabolic process;intracellular signal transduction	cytoplasm	N/D	N/D	N/D	N/D	N/D	N/D	#DIV/0!	#DIV/0!	#DIV/0!	#DIV/0!
143	SVLVDFLIGSGLK	51477	NP_001164409:NP_001164410:NP_057452	TC28553	inositol-3-phosphate synthase 1	ISYNA1	Inositol phosphate metabolism;Metabolic pathways	Metabolism;Inositol phosphate metabolism;Synthesis of IP2, IP, and Ins in the cytosol	inositol-3-phosphate synthase activity;binding;isomerase activity	inositol biosynthetic process;phospholipid biosynthetic process	cytoplasm	1.28644	0.970904	0.92932	1.93957	2.18964	2.1778	1.06222	2.10234	1.97919	0.00170991
144	LIIFDAR	8776	NP_003819	TC1131	myotubularin related protein 1	MTMR1	Inositol phosphate metabolism;Phosphatidylinositol signaling system;Metabolic pathways	Metabolism;PI Metabolism;Phospholipid metabolism;Synthesis of PIPs at the plasma membrane;Metabolism of lipids and lipoproteins	phosphatidylinositol-3-phosphatase activity;protein tyrosine phosphatase activity;hydrolase activity;phosphatase activity	-	cellular_component;cytoplasm;plasma membrane	N/D	N/D	N/D	N/D	N/D	N/D	#DIV/0!	#DIV/0!	#DIV/0!	#DIV/0!
145	FTVLEPNTVSFNFK	9107	NP_004676:XP_011533608:XP_011533609:XP_016876334:XP_016876335	TC224344	myotubularin related protein 6	MTMR6	Inositol phosphate metabolism;Phosphatidylinositol signaling system;Metabolic pathways	Metabolism;PI Metabolism;Phospholipid metabolism;Synthesis of PIPs at the plasma membrane;Metabolism of lipids and lipoproteins	protein serine/threonine phosphatase activity;protein tyrosine phosphatase activity;calcium-activated potassium channel activity;hydrolase activity;phosphatase activity	protein dephosphorylation;peptidyl-tyrosine dephosphorylation	nucleus;nuclear envelope;cytoplasm	7.8685	7.52268	8.05098	7.99493	7.25823	6.66529	7.81405	7.30615	0.935001	0.287772
146	SSPVDLVTATDQK	3612	NP_001138350:NP_001138351:NP_005527	TC139883	inositol(myo)-1(or 4)-monophosphatase 1	IMPA1	Inositol phosphate metabolism;Phosphatidylinositol signaling system;Metabolic pathways;Inositol phosphate metabolism, Ins(1,3,4,5)P4 => Ins(1,3,4)P3 => myo-inositol	Metabolism;Inositol phosphate metabolism;Synthesis of IP2, IP, and Ins in the cytosol	inositol monophosphate phosphatase activity;hydrolase activity;protein homodimerization activity;metal ion binding	phosphatidylinositol biosynthetic process;phosphate metabolic process;signal transduction;response to lithium ion;inositol phosphate dephosphorylation	cytoplasm;axon;neuronal cell body	129.007	115.121	79.6667	126.262	152.547	115.505	107.932	131.438	1.21779	0.269491
147	TLADVLVQEVIK	3628	NP_001122400:NP_002185	TC176422	inositol polyphosphate-1-phosphatase	INPP1	Inositol phosphate metabolism;Phosphatidylinositol signaling system;Metabolic pathways;Inositol phosphate metabolism, Ins(1,3,4,5)P4 => Ins(1,3,4)P3 => myo-inositol	Metabolism;Inositol phosphate metabolism;Synthesis of IP2, IP, and Ins in the cytosol	inositol or phosphatidylinositol phosphatase activity;inositol-1,4-bisphosphate 1-phosphatase activity;hydrolase activity;metal ion binding	phosphate metabolic process;signal transduction	-	8.99207	9.59119	7.34949	10.6718	9.27084	10.7555	8.64425	10.2327	1.18376	0.126538
148	FGIDDQDFQNSLTR	5305	NP_005019:XP_011517798:XP_016871819:XP_016871820	TC268172	phosphatidylinositol-5-phosphate 4-kinase, type II, alpha	PIP4K2A	Inositol phosphate metabolism;Phosphatidylinositol signaling system;Regulation of actin cytoskeleton	Metabolism;PI Metabolism;Phospholipid metabolism;Synthesis of PIPs at the plasma membrane;Metabolism of lipids and lipoproteins	nucleotide binding;ATP binding;kinase activity;1-phosphatidylinositol-4-phosphate 5-kinase activity;1-phosphatidylinositol-5-phosphate 4-kinase activity;transferase activity	phosphorylation	cellular_component	N/D	N/D	N/D	N/D	N/D	N/D	#DIV/0!	#DIV/0!	#DIV/0!	#DIV/0!
149	DVEFLVQLK	79837	NP_001139730:NP_001139731:NP_001139732:NP_079055:XP_005269209:XP_016875462	TC293266	phosphatidylinositol-5-phosphate 4-kinase, type II, gamma	PIP4K2C	Inositol phosphate metabolism;Phosphatidylinositol signaling system;Regulation of actin cytoskeleton	Metabolism;PI Metabolism;Phospholipid metabolism;Synthesis of PIPs at the plasma membrane;Metabolism of lipids and lipoproteins	nucleotide binding;ATP binding;kinase activity;1-phosphatidylinositol-5-phosphate 4-kinase activity;transferase activity;identical protein binding	-	cytoplasm;membrane	3.59766	2.8492	2.62792	2.1579	4.46575	4.60374	3.02493	3.74246	1.23721	0.444028
150	FITAASAAR	51166	NP_001273611:NP_001273612:NP_057312:NP_872603:XP_006714294	TC52911	aminoadipate aminotransferase	AADAT	Lysine biosynthesis;Lysine degradation;Tryptophan metabolism;Metabolic pathways;Lysine degradation, lysine => saccharopine => acetoacetyl-CoA;2-Oxocarboxylic acid metabolism;Biosynthesis of amino acids	Metabolism;Lysine catabolism;Tryptophan catabolism;Metabolism of amino acids and derivatives;Histidine, lysine, phenylalanine, tyrosine, proline and tryptophan catabolism	transaminase activity;kynurenine-oxoglutarate transaminase activity;pyridoxal phosphate binding;protein homodimerization activity;2-aminoadipate transaminase activity	2-oxoglutarate metabolic process;glutamate metabolic process;lysine catabolic process;tryptophan catabolic process;biosynthetic process;tryptophan catabolic process to kynurenine;cellular nitrogen compound metabolic process;kynurenine metabolic process	mitochondrion;mitochondrial matrix	8.86764	6.06491	6.9528	10.601	13.9791	11.4991	7.29512	12.0264	1.64855	0.0222772
151	IFQNLDGALDEVVLK	5351	NP_000293:NP_001303249	TC131883	procollagen-lysine 1, 2-oxoglutarate 5-dioxygenase 1	PLOD1	Lysine degradation	Extracellular matrix organization;Collagen formation;Collagen biosynthesis and modifying enzymes	iron ion binding;procollagen-lysine 5-dioxygenase activity;oxidoreductase activity, acting on single donors with incorporation of molecular oxygen, incorporation of two atoms of oxygen;oxidoreductase activity, acting on paired donors, with incorporation or reduction of molecular oxygen, 2-oxoglutarate as one donor, and incorporation of one atom each of oxygen into both donors;L-ascorbic acid bind…	response to hypoxia;protein modification process;epidermis development;hydroxylysine biosynthetic process;oxidation-reduction process	collagen;endoplasmic reticulum;membrane;rough endoplasmic reticulum membrane	32.7977	32.4336	34.1009	39.8695	33.9294	37.312	33.1107	37.037	1.11858	0.0937396
152	VVFAADGILWPDK	5352	NP_000926:NP_891988	TC107873	procollagen-lysine, 2-oxoglutarate 5-dioxygenase 2	PLOD2	Lysine degradation	Extracellular matrix organization;Collagen formation;Collagen biosynthesis and modifying enzymes	iron ion binding;procollagen-lysine 5-dioxygenase activity;oxidoreductase activity, acting on single donors with incorporation of molecular oxygen, incorporation of two atoms of oxygen;oxidoreductase activity, acting on paired donors, with incorporation or reduction of molecular oxygen, 2-oxoglutarate as one donor, and incorporation of one atom each of oxygen into both donors;L-ascorbic acid bind…	response to hypoxia;protein modification process	endoplasmic reticulum;membrane;rough endoplasmic reticulum membrane	3.83477	4.23132	4.22548	2.86239	2.33045	2.53953	4.09719	2.57746	0.629079	0.0016986
153	LLAAEPLSK	79709	NP_078932	TC231744	glycosyltransferase 25 domain containing 1	GLT25D1	Lysine degradation;Other types of O-glycan biosynthesis	Extracellular matrix organization;Collagen formation;Collagen biosynthesis and modifying enzymes	transferase activity, transferring glycosyl groups;procollagen galactosyltransferase activity	lipopolysaccharide biosynthetic process	endoplasmic reticulum;endoplasmic reticulum lumen	62.5818	74.2833	71.166	72.5476	86.4393	88.6525	69.3437	82.5465	1.1904	0.0977725
154	LYLDPGLR	8985	NP_001075	TC243315	procollagen-lysine, 2-oxoglutarate 5-dioxygenase 3	PLOD3	Lysine degradation;Other types of O-glycan biosynthesis	Extracellular matrix organization;Collagen formation;Collagen biosynthesis and modifying enzymes	iron ion binding;protein binding;procollagen-lysine 5-dioxygenase activity;oxidoreductase activity, acting on single donors with incorporation of molecular oxygen, incorporation of two atoms of oxygen;oxidoreductase activity, acting on paired donors, with incorporation or reduction of molecular oxygen, 2-oxoglutarate as one donor, and incorporation of one atom each of oxygen into both donors;L-as…	in utero embryonic development;endothelial cell morphogenesis;protein modification process;protein localization;neural tube development;collagen fibril organization;cellular response to hormone stimulus;vasodilation;epidermis morphogenesis;lung morphogenesis;basement membrane assembly	endoplasmic reticulum;membrane;rough endoplasmic reticulum membrane	18.3978	15.8126	17.7117	32.6883	25.1267	31.8348	17.3073	29.8832	1.72662	0.00746674
155	SLVAFEGEGQFEK	7468	NP_001035889:NP_015627:NP_579877:NP_579878:NP_579889:NP_579890:XP_005248058:XP_005248059:XP_005248062:XP_006713977:XP_011511859	TC174995	Wolf-Hirschhorn syndrome candidate 1	WHSC1	Lysine degradation;Transcriptional misregulation in cancer	Cell Cycle;PKMTs methylate histone lysines;Chromatin modifying enzymes;Chromatin organization;G2/M DNA damage checkpoint;G2/M Checkpoints;Cell Cycle Checkpoints;DNA Repair;DNA Double-Strand Break Repair;Homology Directed Repair;Recruitment and ATM-mediated phosphorylation of repair and signaling proteins at DNA double strand breaks;HDR through Homologous Recombination (HR) or Single Strand Anneal…	DNA binding;methyltransferase activity;zinc ion binding;transferase activity;histone-lysine N-methyltransferase activity;metal ion binding	regulation of transcription, DNA-dependent;anatomical structure morphogenesis;chromatin modification	nucleus;chromosome;nucleolus;cytoplasm;nuclear membrane	9.74134	9.12471	10.2137	5.73557	6.69465	9.15798	9.69326	7.19607	0.742379	0.0793314
156	FLFGIYQQAEK	53	NP_001601	TC108733	acid phosphatase 2, lysosomal	ACP2	Lysosome	-	phosphotyrosine binding;acid phosphatase activity;phosphoprotein phosphatase activity;hydrolase activity	skeletal system development;lysosome organization;response to organic substance;autophagic cell death	lysosome;lysosomal membrane;membrane;integral to membrane;synaptosome;cytoplasmic vesicle;lysosomal lumen	4.85868	3.80757	4.3382	3.53323	3.76977	3.81702	4.33482	3.70667	0.855094	0.117645
157	LPFPIIDDR	9588	NP_004896	TC67048	peroxiredoxin 6	PRDX6	Metabolic pathways	Cellular responses to stress;Detoxification of Reactive Oxygen Species	glutathione peroxidase activity;phospholipase A2 activity;protein binding;antioxidant activity;oxidoreductase activity;hydrolase activity;peroxiredoxin activity	response to reactive oxygen species;response to oxidative stress;phospholipid catabolic process;lipid catabolic process;bleb assembly;hydrogen peroxide catabolic process	cytoplasm;mitochondrion;lysosome;cytosol;cytoplasmic membrane-bounded vesicle	170.463	149.946	105.294	235.125	219.364	247.843	141.901	234.111	1.64982	0.0116348
158	IFLQDIK	2495	NP_002023	TC29131	ferritin, heavy polypeptide 1	FTH1	Mineral absorption	Membrane Trafficking;trans-Golgi Network Vesicle Budding;Binding and Uptake of Ligands by Scavenger Receptors;Scavenging by Class A Receptors;Transmembrane transport of small molecules;Clathrin derived vesicle budding;Golgi Associated Vesicle Biogenesis;Vesicle-mediated transport;Iron uptake and transport	ferroxidase activity;binding;iron ion binding;protein binding;ferric iron binding;oxidoreductase activity;transition metal ion binding	iron ion transport;cellular iron ion homeostasis;intracellular sequestering of iron ion;post-Golgi vesicle-mediated transport;immune response;cell proliferation;negative regulation of cell proliferation;cellular membrane organization	mitochondrion;cytosol;intracellular ferritin complex	N/D	N/D	N/D	N/D	N/D	N/D	#DIV/0!	#DIV/0!	#DIV/0!	#DIV/0!
159	LLCGADLLESFAVPNLWK	64802	NP_073624	TC61754	nicotinamide nucleotide adenylyltransferase 1	NMNAT1	Nicotinate and nicotinamide metabolism;Metabolic pathways	Metabolism;Nicotinate metabolism;Metabolism of water-soluble vitamins and cofactors;Metabolism of vitamins and cofactors	nucleotide binding;nicotinamide-nucleotide adenylyltransferase activity;nicotinate-nucleotide adenylyltransferase activity;protein binding;ATP binding;transferase activity;nucleotidyltransferase activity	vitamin metabolic process;water-soluble vitamin metabolic process;biosynthetic process;NAD biosynthetic process;pyridine nucleotide biosynthetic process;NAD metabolic process;neuroprotection	nucleus;nucleoplasm	N/D	N/D	N/D	N/D	N/D	N/D	#DIV/0!	#DIV/0!	#DIV/0!	#DIV/0!
160	GTDTVAGLALIK	10135	NP_005737:XP_005250157	TC67181	nicotinamide phosphoribosyltransferase	NAMPT	Nicotinate and nicotinamide metabolism;Metabolic pathways	BMAL1:CLOCK,NPAS2 activates circadian gene expression;Metabolism;Nicotinate metabolism;Metabolism of water-soluble vitamins and cofactors;Metabolism of vitamins and cofactors;Nicotinamide salvaging;Circadian Clock	nicotinate-nucleotide diphosphorylase (carboxylating) activity;nicotinate phosphoribosyltransferase activity;cytokine activity;transferase activity, transferring glycosyl groups;nicotinamide phosphoribosyltransferase activity	vitamin metabolic process;water-soluble vitamin metabolic process;nicotinamide metabolic process;signal transduction;cell-cell signaling;positive regulation of cell proliferation;insulin receptor signaling pathway;NAD biosynthetic process;pyridine nucleotide biosynthetic process;NAD metabolic process;positive regulation of nitric-oxide synthase biosynthetic process;adipose tissue development	cytoplasm;cytosol	27.2935	27.1295	23.5617	29.0999	26.5875	30.1374	25.9949	28.6083	1.10053	0.179919
161	LVPVAR	23475	NP_055113	TC90123	quinolinate phosphoribosyltransferase;	QPRT	Nicotinate and nicotinamide metabolism;Metabolic pathways	Metabolism;Nicotinate metabolism;Metabolism of water-soluble vitamins and cofactors;Metabolism of vitamins and cofactors	nicotinate-nucleotide diphosphorylase (carboxylating) activity;protein homodimerization activity	vitamin metabolic process;water-soluble vitamin metabolic process;NAD biosynthetic process;pyridine nucleotide biosynthetic process;NAD metabolic process;quinolinate catabolic process;protein oligomerization	cytoplasm;cytosol	104.794	98.2396	109.404	117.318	95.1519	102.568	104.146	105.013	1.00832	0.910934
162	LTEQPELANK	1719	NP_000782:NP_001277283:NP_001277286	TC242822	dihydrofolate reductase	DHFR	One carbon pool by folate;Folate biosynthesis;Metabolic pathways	E2F mediated regulation of DNA replication;Metabolism;Tetrahydrobiopterin (BH4) synthesis, recycling, salvage and regulation;Cell Cycle;Metabolism of folate and pterines;Metabolism of water-soluble vitamins and cofactors;Metabolism of vitamins and cofactors;Metabolism of nitric oxide;eNOS activation and regulation;Mitotic G1-G1/S phases;G1/S-Specific Transcription;G1/S Transition;Cell Cycle, Mito…	-	-	-	14.1107	14.9867	11.8395	23.4626	14.9957	15.6667	13.6456	18.0417	1.32216	0.200941
163	LDIDPETITWQR	4522	NP_005947	TC48335	methylenetetrahydrofolate dehydrogenase (NADP+ dependent) 1, methenyltetrahydrofolate cyclohydrolase, formyltetrahydrofolate synthetase	MTHFD1	One carbon pool by folate;Metabolic pathways;C1-unit interconversion, eukaryotes	Metabolism;Metabolism of folate and pterines;Metabolism of water-soluble vitamins and cofactors;Metabolism of vitamins and cofactors	nucleotide binding;formate-tetrahydrofolate ligase activity;methenyltetrahydrofolate cyclohydrolase activity;methylenetetrahydrofolate dehydrogenase [NAD(P)+] activity;methylenetetrahydrofolate dehydrogenase (NADP+) activity;ATP binding;formyltetrahydrofolate dehydrogenase activity;oxidoreductase activity;hydrolase activity;ligase activity	histidine biosynthetic process;purine nucleotide biosynthetic process;histidine catabolic process;one-carbon metabolic process;vitamin metabolic process;water-soluble vitamin metabolic process;cellular amino acid biosynthetic process;methionine biosynthetic process;folic acid-containing compound biosynthetic process;folic acid metabolic process	cytoplasm;mitochondrion;cytosol	68.508	70.1303	61.1692	86.7159	78.0273	76.5718	66.6025	80.4383	1.20774	0.0300634
164	GSIVWQEVFDDK	3074	NP_000512	TC11214	hexosaminidase B (beta polypeptide)	HEXB	Other glycan degradation;Amino sugar and nucleotide sugar metabolism;Glycosaminoglycan degradation;Glycosphingolipid biosynthesis - globo series;Glycosphingolipid biosynthesis - ganglio series;Lysosome;Metabolic pathways;Keratan sulfate degradation	Metabolism;Glycosaminoglycan metabolism;Keratan sulfate/keratin metabolism;Glycosphingolipid metabolism;Chondroitin sulfate/dermatan sulfate metabolism;Keratan sulfate degradation;CS/DS degradation;Hyaluronan metabolism;Hyaluronan uptake and degradation;Sphingolipid metabolism;Metabolism of lipids and lipoproteins;Metabolism of carbohydrates	catalytic activity;beta-N-acetylhexosaminidase activity;sugar binding;beta-N-acetylglucosaminidase activity;protein homodimerization activity;cation binding;protein heterodimerization activity	skeletal system development;carbohydrate metabolic process;N-acetylglucosamine metabolic process;glycosphingolipid metabolic process;ganglioside catabolic process;cellular calcium ion homeostasis;lysosome organization;penetration of zona pellucida;sensory perception of sound;locomotory behavior;male courtship behavior;cell death;phospholipid biosynthetic process;oligosaccharide catabolic process;…	acrosomal vesicle;soluble fraction;lysosome;membrane	132.052	132.839	120.107	161.408	161.94	199.475	128.333	174.274	1.35798	0.0256929
165	AGAVAER	3073	NP_000511:NP_001305754	TC305307	hexosaminidase A (alpha polypeptide)	HEXA	Other glycan degradation;Amino sugar and nucleotide sugar metabolism;Glycosaminoglycan degradation;Glycosphingolipid biosynthesis - globo series;Glycosphingolipid biosynthesis - ganglio series;Lysosome;Metabolic pathways;Keratan sulfate degradation	Metabolism;Glycosaminoglycan metabolism;Keratan sulfate/keratin metabolism;Glycosphingolipid metabolism;Chondroitin sulfate/dermatan sulfate metabolism;Keratan sulfate degradation;CS/DS degradation;Hyaluronan metabolism;Hyaluronan uptake and degradation;Sphingolipid metabolism;Metabolism of lipids and lipoproteins;Metabolism of carbohydrates	hydrolase activity, hydrolyzing O-glycosyl compounds;beta-N-acetylhexosaminidase activity;cation binding;protein heterodimerization activity	carbohydrate metabolic process;cell death	lysosome	N/D	N/D	N/D	N/D	N/D	N/D	#DIV/0!	#DIV/0!	#DIV/0!	#DIV/0!
166	VVLTDPEAAK	2629	NP_000148:NP_001005741:NP_001005742:NP_001165282:NP_001165283	TC128488	glucosidase, beta, acid	GBA	Other glycan degradation;Sphingolipid metabolism;Lysosome;Metabolic pathways	Metabolism;Glycosphingolipid metabolism;Sphingolipid metabolism;Metabolism of lipids and lipoproteins	glucosylceramidase activity;receptor binding;hydrolase activity, acting on glycosyl bonds;cation binding	carbohydrate metabolic process;lipid metabolic process;sphingolipid metabolic process;glucosylceramide catabolic process;lysosome organization;cell death;termination of signal transduction;negative regulation of interleukin-6 production;positive regulation of protein dephosphorylation;negative regulation of MAP kinase activity;sphingosine biosynthetic process;ceramide biosynthetic process;negativ…	lysosomal membrane;membrane;lysosomal lumen	13.0513	11.684	13.1541	9.60233	12.1113	8.1001	12.6298	9.9379	0.786861	0.0999258
167	AAPFSLEYR	5464	NP_066952	TC33235	pyrophosphatase (inorganic) 1	PPA1	Oxidative phosphorylation	Cytosolic tRNA aminoacylation;tRNA Aminoacylation;Gene Expression	magnesium ion binding;inorganic diphosphatase activity;hydrolase activity	tRNA aminoacylation for protein translation;phosphate metabolic process;gene expression;diphosphate metabolic process	cytoplasm;cytosol	106.077	91.8164	96.9679	61.1917	65.4217	59.0291	98.287	61.8808	0.629593	0.00134788
168	ILGILALIDEGETDWK	27068	NP_008834:NP_789842:NP_789845	TC5326	pyrophosphatase (inorganic) 2	PPA2	Oxidative phosphorylation	tRNA Aminoacylation;Mitochondrial tRNA aminoacylation;Gene Expression	magnesium ion binding;inorganic diphosphatase activity;hydrolase activity	tRNA aminoacylation for protein translation;gene expression;diphosphate metabolic process	cytoplasm;mitochondrion;mitochondrial matrix	207.087	183.847	198.781	125.016	128.582	114.327	196.572	122.642	0.623903	0.000775335
169	LSVTATR	7385	NP_003357	TC307824	ubiquinol-cytochrome c reductase core protein II	UQCRC2	Oxidative phosphorylation;Alzheimer's disease;Parkinson's disease;Huntington's disease;Cardiac muscle contraction;Metabolic pathways;Non-alcoholic fatty liver disease (NAFLD)	The citric acid (TCA) cycle and respiratory electron transport;Metabolism;Respiratory electron transport, ATP synthesis by chemiosmotic coupling, and heat production by uncoupling proteins.;Respiratory electron transport	catalytic activity;metalloendopeptidase activity;zinc ion binding;protein complex binding;metal ion binding	oxidative phosphorylation;proteolysis;transport;aerobic respiration;respiratory electron transport chain	mitochondrion;mitochondrial inner membrane;mitochondrial respiratory chain complex III;membrane;respiratory chain	74.4546	75.8869	83.79	76.9906	66.2673	66.3315	78.0439	69.8631	0.895178	0.149711
170	VNPIQGLASK	1327	NP_001305715:NP_001305726:NP_001852	TC304306	cytochrome c oxidase subunit IV isoform 1	COX4I1	Oxidative phosphorylation;Alzheimer's disease;Parkinson's disease;Huntington's disease;Cardiac muscle contraction;Metabolic pathways;Non-alcoholic fatty liver disease (NAFLD)	The citric acid (TCA) cycle and respiratory electron transport;Metabolism;Respiratory electron transport, ATP synthesis by chemiosmotic coupling, and heat production by uncoupling proteins.;Generic Transcription Pathway;Transcriptional Regulation by TP53;TP53 Regulates Metabolic Genes;Respiratory electron transport;Gene Expression	cytochrome-c oxidase activity	generation of precursor metabolites and energy;response to nutrient;respiratory electron transport chain	nucleus;mitochondrion;mitochondrial inner membrane;membrane	107.618	100.011	97.1513	94.9908	93.5075	98.8965	101.593	95.7982	0.942958	0.174321
171	AATAGAQVLLR	7384	NP_003356	TC181294	ubiquinol-cytochrome c reductase core protein I	UQCRC1	Oxidative phosphorylation;Alzheimer's disease;Parkinson's disease;Huntington's disease;Cardiac muscle contraction;Metabolic pathways;Non-alcoholic fatty liver disease (NAFLD)	The citric acid (TCA) cycle and respiratory electron transport;Metabolism;Respiratory electron transport, ATP synthesis by chemiosmotic coupling, and heat production by uncoupling proteins.;Respiratory electron transport	catalytic activity;metalloendopeptidase activity;ubiquinol-cytochrome-c reductase activity;zinc ion binding;protein complex binding;metal ion binding	oxidative phosphorylation;proteolysis;transport;aerobic respiration;response to activity;respiratory electron transport chain;response to alkaloid;oxidation-reduction process	mitochondrion;mitochondrial inner membrane;mitochondrial respiratory chain;mitochondrial respiratory chain complex III;membrane	N/D	N/D	N/D	N/D	N/D	N/D	#DIV/0!	#DIV/0!	#DIV/0!	#DIV/0!
172	LSDIPEGK	7386	NP_005994	TC304853	ubiquinol-cytochrome c reductase, Rieske iron-sulfur polypeptide 1	UQCRFS1	Oxidative phosphorylation;Alzheimer's disease;Parkinson's disease;Huntington's disease;Cardiac muscle contraction;Metabolic pathways;Non-alcoholic fatty liver disease (NAFLD)	The citric acid (TCA) cycle and respiratory electron transport;Metabolism;Respiratory electron transport, ATP synthesis by chemiosmotic coupling, and heat production by uncoupling proteins.;Respiratory electron transport	ubiquinol-cytochrome-c reductase activity;oxidoreductase activity, acting on diphenols and related substances as donors;protein complex binding;metal ion binding;2 iron, 2 sulfur cluster binding	transport;response to hormone stimulus;respiratory electron transport chain;response to drug;response to antibiotic;oxidation-reduction process	mitochondrion;mitochondrial inner membrane;mitochondrial respiratory chain complex III;membrane;integral to membrane;respiratory chain	81.9338	74.9814	78.4486	74.2721	92.0509	81.2567	78.4546	82.5265	1.0519	0.503623
173	GIPNVLR	27089	NP_055217	TC173048	ubiquinol-cytochrome c reductase, complex III subunit VII, 9.5kDa	UQCRQ	Oxidative phosphorylation;Alzheimer's disease;Parkinson's disease;Huntington's disease;Cardiac muscle contraction;Metabolic pathways;Non-alcoholic fatty liver disease (NAFLD)	The citric acid (TCA) cycle and respiratory electron transport;Metabolism;Respiratory electron transport, ATP synthesis by chemiosmotic coupling, and heat production by uncoupling proteins.;Respiratory electron transport	ubiquinol-cytochrome-c reductase activity	transport;subthalamus development;pons development;cerebellar Purkinje cell layer development;hippocampus development;thalamus development;hypothalamus development;pyramidal neuron development;respiratory electron transport chain;midbrain development	mitochondrion;mitochondrial inner membrane;membrane;respiratory chain	40.0464	42.6991	35.2667	33.2344	40.2694	47.8073	39.3374	40.437	1.02795	0.827803
174	ALDLNLK	7381	NP_001186904:NP_001241681:NP_006285	TC134201	ubiquinol-cytochrome c reductase binding protein	UQCRB	Oxidative phosphorylation;Alzheimer's disease;Parkinson's disease;Huntington's disease;Cardiac muscle contraction;Metabolic pathways;Non-alcoholic fatty liver disease (NAFLD)	The citric acid (TCA) cycle and respiratory electron transport;Metabolism;Respiratory electron transport, ATP synthesis by chemiosmotic coupling, and heat production by uncoupling proteins.;Respiratory electron transport	ubiquinol-cytochrome-c reductase activity	oxidative phosphorylation;mitochondrial electron transport, ubiquinol to cytochrome c;transport;aerobic respiration;respiratory electron transport chain;oxidation-reduction process	mitochondrion;mitochondrial inner membrane;mitochondrial respiratory chain;membrane	N/D	N/D	N/D	N/D	N/D	N/D	#DIV/0!	#DIV/0!	#DIV/0!	#DIV/0!
175	LFQEDDEIPLYLK	1347	NP_001856	TC123288	cytochrome c oxidase subunit VIIa polypeptide 2 (liver)	COX7A2	Oxidative phosphorylation;Alzheimer's disease;Parkinson's disease;Huntington's disease;Cardiac muscle contraction;Non-alcoholic fatty liver disease (NAFLD)	-	cytochrome-c oxidase activity;electron carrier activity	-	mitochondrion;mitochondrial respiratory chain;membrane	96.1832	87.5152	93.829	68.1885	64.0457	76.2405	92.5091	69.4916	0.751186	0.00646907
176	IPVGPETLGR	506	NP_001677	TC197291	ATP synthase, H+ transporting, mitochondrial F1 complex, beta polypeptide	ATP5B	Oxidative phosphorylation;Alzheimer's disease;Parkinson's disease;Huntington's disease;Metabolic pathways	Mitochondrial protein import;Mitochondrial biogenesis;Organelle biogenesis and maintenance;Transcriptional activation of mitochondrial biogenesis;Metabolism of proteins;The citric acid (TCA) cycle and respiratory electron transport;Metabolism;Respiratory electron transport, ATP synthesis by chemiosmotic coupling, and heat production by uncoupling proteins.;Formation of ATP by chemiosmotic coupling	nucleotide binding;transporter activity;calcium ion binding;protein binding;ATP binding;hydrogen-exporting ATPase activity, phosphorylative mechanism;hydrolase activity;hydrolase activity, acting on acid anhydrides, catalyzing transmembrane movement of substances;ATPase activity;transmembrane transporter activity;lipoprotein particle receptor activity;MHC class I protein binding;eukaryotic cell s…	angiogenesis;generation of precursor metabolites and energy;ADP biosynthetic process;ATP catabolic process;lipid metabolic process;ATP biosynthetic process;transport;ion transport;receptor-mediated endocytosis;negative regulation of cell adhesion involved in substrate-bound cell migration;ATP hydrolysis coupled proton transport;proton transport;respiratory electron transport chain;mitochondrial A…	mitochondrion;mitochondrial proton-transporting ATP synthase complex;mitochondrial proton-transporting ATP synthase, catalytic core;mitochondrial matrix;plasma membrane;cell surface;mitochondrial membrane;mitochondrial nucleoid	313.235	289.278	283.018	268.572	209.163	249.294	295.177	242.343	0.82101	0.0556924
177	TSGSNVK	514	NP_001001977:NP_008817	TC241379	ATP synthase, H+ transporting, mitochondrial F1 complex, epsilon subunit	ATP5E	Oxidative phosphorylation;Alzheimer's disease;Parkinson's disease;Huntington's disease;Metabolic pathways	The citric acid (TCA) cycle and respiratory electron transport;Metabolism;Respiratory electron transport, ATP synthesis by chemiosmotic coupling, and heat production by uncoupling proteins.;Formation of ATP by chemiosmotic coupling	hydrolase activity;ATPase activity;transmembrane transporter activity;hydrogen ion transporting ATP synthase activity, rotational mechanism;proton-transporting ATPase activity, rotational mechanism	ATP catabolic process;ion transport;proton transport;respiratory electron transport chain;mitochondrial ATP synthesis coupled proton transport	mitochondrial proton-transporting ATP synthase complex, catalytic core F(1);mitochondrion;mitochondrial proton-transporting ATP synthase complex;mitochondrial matrix;membrane	145.541	139.622	150.122	177.378	117.036	124.193	145.095	139.536	0.961685	0.78735
178	SEVATLTAAGK	509	NP_001001973:NP_001307815:NP_005165:XP_016871779	TC304976	ATP synthase, H+ transporting, mitochondrial F1 complex, gamma polypeptide 1	ATP5C1	Oxidative phosphorylation;Alzheimer's disease;Parkinson's disease;Huntington's disease;Metabolic pathways	The citric acid (TCA) cycle and respiratory electron transport;Metabolism;Respiratory electron transport, ATP synthesis by chemiosmotic coupling, and heat production by uncoupling proteins.;Formation of ATP by chemiosmotic coupling	ATPase activity;transmembrane transporter activity;hydrogen ion transporting ATP synthase activity, rotational mechanism;proton-transporting ATPase activity, rotational mechanism	oxidative phosphorylation;ATP catabolic process;ATP biosynthetic process;ion transport;ATP synthesis coupled proton transport;proton transport;respiratory electron transport chain;mitochondrial ATP synthesis coupled proton transport	mitochondrial proton-transporting ATP synthase complex, catalytic core F(1);mitochondrion;mitochondrial inner membrane;mitochondrial proton-transporting ATP synthase complex;mitochondrial matrix;membrane;proton-transporting ATP synthase complex, catalytic core F(1)	100.139	126.671	148.863	111.774	134.428	102.42	125.224	116.208	0.927996	0.623713
179	SFLSQGQVLK	539	NP_001688	TC306437	ATP synthase, H+ transporting, mitochondrial F1 complex, O subunit	ATP5O	Oxidative phosphorylation;Alzheimer's disease;Parkinson's disease;Huntington's disease;Metabolic pathways	The citric acid (TCA) cycle and respiratory electron transport;Metabolism;Respiratory electron transport, ATP synthesis by chemiosmotic coupling, and heat production by uncoupling proteins.;Formation of ATP by chemiosmotic coupling	transporter activity;drug binding;ATPase activity;transmembrane transporter activity;hydrogen ion transporting ATP synthase activity, rotational mechanism	ATP catabolic process;ATP biosynthetic process;ion transport;proton transport;respiratory electron transport chain;mitochondrial ATP synthesis coupled proton transport;transmembrane transport	mitochondrion;mitochondrial inner membrane;mitochondrial proton-transporting ATP synthase complex;plasma membrane;proton-transporting ATP synthase complex, catalytic core F(1)	174.48	153.443	144.469	143.693	135.758	133.194	157.464	137.548	0.873523	0.102484
180	IEANEALVK	513	NP_001001975:NP_001678	TC304937	ATP synthase, H+ transporting, mitochondrial F1 complex, delta subunit	ATP5D	Oxidative phosphorylation;Alzheimer's disease;Parkinson's disease;Huntington's disease;Metabolic pathways	The citric acid (TCA) cycle and respiratory electron transport;Metabolism;Respiratory electron transport, ATP synthesis by chemiosmotic coupling, and heat production by uncoupling proteins.;Formation of ATP by chemiosmotic coupling	transporter activity;ATP binding;ATPase activity;transmembrane transporter activity;protein complex binding;ADP binding;hydrogen ion transporting ATP synthase activity, rotational mechanism;proton-transporting ATPase activity, rotational mechanism	oxidative phosphorylation;ADP biosynthetic process;ATP catabolic process;ATP biosynthetic process;ion transport;proton transport;respiratory electron transport chain;mitochondrial ATP synthesis coupled proton transport;response to copper ion	mitochondrial proton-transporting ATP synthase complex, catalytic core F(1);mitochondrion;mitochondrial inner membrane;mitochondrial proton-transporting ATP synthase complex;mitochondrial matrix;membrane	149.392	144.305	149.282	117.035	146.466	135.586	147.66	133.029	0.900916	0.169973
181	APGIIPR	498	NP_001001935:NP_001001937:NP_001244263:NP_001244264:NP_004037:XP_016881278	TC179460	ATP synthase, H+ transporting, mitochondrial F1 complex, alpha subunit 1, cardiac muscle	ATP5A1	Oxidative phosphorylation;Alzheimer's disease;Parkinson's disease;Huntington's disease;Metabolic pathways	Mitochondrial protein import;Metabolism of proteins;The citric acid (TCA) cycle and respiratory electron transport;Metabolism;Respiratory electron transport, ATP synthesis by chemiosmotic coupling, and heat production by uncoupling proteins.;Formation of ATP by chemiosmotic coupling	nucleotide binding;protein binding;ATP binding;hydrolase activity, acting on acid anhydrides, catalyzing transmembrane movement of substances;ATPase activity;transmembrane transporter activity;MHC class I protein binding;eukaryotic cell surface binding;ADP binding;hydrogen ion transporting ATP synthase activity, rotational mechanism;proton-transporting ATPase activity, rotational mechanism	negative regulation of endothelial cell proliferation;ADP biosynthetic process;ATP catabolic process;lipid metabolic process;ATP biosynthetic process;ion transport;embryo development;ATP hydrolysis coupled proton transport;proton transport;respiratory electron transport chain;mitochondrial ATP synthesis coupled proton transport	mitochondrial proton-transporting ATP synthase complex, catalytic core F(1);mitochondrion;mitochondrial inner membrane;mitochondrial proton-transporting ATP synthase complex;mitochondrial matrix;plasma membrane;signalosome	368.324	347.102	307.756	254.003	276.122	265.389	341.061	265.171	0.77749	0.0158083
182	TIDWVAFAEIIPQNQK	10476	NP_001003785:NP_006347	TC5343	ATP synthase, H+ transporting, mitochondrial Fo complex, subunit d	ATP5H	Oxidative phosphorylation;Alzheimer's disease;Parkinson's disease;Huntington's disease;Metabolic pathways	The citric acid (TCA) cycle and respiratory electron transport;Metabolism;Respiratory electron transport, ATP synthesis by chemiosmotic coupling, and heat production by uncoupling proteins.;Formation of ATP by chemiosmotic coupling	hydrogen ion transmembrane transporter activity;ATPase activity;transmembrane transporter activity	ATP catabolic process;ion transport;respiratory electron transport chain;mitochondrial ATP synthesis coupled proton transport	mitochondrial proton-transporting ATP synthase complex, coupling factor F(o);mitochondrion;mitochondrial inner membrane;mitochondrial proton-transporting ATP synthase complex;membrane	129.672	127.87	117.648	92.0483	119.27	101.828	125.063	104.382	0.834633	0.0784449
183	VGAFLK	4696	NP_004533	TC123854	NADH dehydrogenase (ubiquinone) 1 alpha subcomplex, 3, 9kDa	NDUFA3	Oxidative phosphorylation;Alzheimer's disease;Parkinson's disease;Huntington's disease;Metabolic pathways;Non-alcoholic fatty liver disease (NAFLD)	The citric acid (TCA) cycle and respiratory electron transport;Metabolism;Respiratory electron transport, ATP synthesis by chemiosmotic coupling, and heat production by uncoupling proteins.;Respiratory electron transport;Complex I biogenesis	NADH dehydrogenase (ubiquinone) activity	mitochondrial electron transport, NADH to ubiquinone;transport;respiratory electron transport chain	mitochondrion;mitochondrial inner membrane;mitochondrial respiratory chain complex I;membrane;integral to membrane;respiratory chain	N/D	N/D	N/D	N/D	N/D	N/D	#DIV/0!	#DIV/0!	#DIV/0!	#DIV/0!
184	GILGASALTR	4722	NP_004542	TC121671	NADH dehydrogenase (ubiquinone) Fe-S protein 3, 30kDa (NADH-coenzyme Q reductase)	NDUFS3	Oxidative phosphorylation;Alzheimer's disease;Parkinson's disease;Huntington's disease;Metabolic pathways;Non-alcoholic fatty liver disease (NAFLD)	The citric acid (TCA) cycle and respiratory electron transport;Metabolism;Respiratory electron transport, ATP synthesis by chemiosmotic coupling, and heat production by uncoupling proteins.;Respiratory electron transport;Complex I biogenesis	NADH dehydrogenase activity;protein binding;NADH dehydrogenase (ubiquinone) activity;electron carrier activity	mitochondrial electron transport, NADH to ubiquinone;transport;induction of apoptosis;respiratory electron transport chain;negative regulation of cell growth;reactive oxygen species metabolic process	mitochondrion;mitochondrial inner membrane;mitochondrial respiratory chain complex I;membrane;mitochondrial membrane;respiratory chain	N/D	N/D	N/D	N/D	N/D	N/D	#DIV/0!	#DIV/0!	#DIV/0!	#DIV/0!
185	VVDLLVIK	4700	NP_002481	TC112195	NADH dehydrogenase (ubiquinone) 1 alpha subcomplex, 6, 14kDa	NDUFA6	Oxidative phosphorylation;Alzheimer's disease;Parkinson's disease;Huntington's disease;Metabolic pathways;Non-alcoholic fatty liver disease (NAFLD)	The citric acid (TCA) cycle and respiratory electron transport;Metabolism;Respiratory electron transport, ATP synthesis by chemiosmotic coupling, and heat production by uncoupling proteins.;Respiratory electron transport;Complex I biogenesis	NADH dehydrogenase (ubiquinone) activity	mitochondrial electron transport, NADH to ubiquinone;transport;response to oxidative stress;respiratory electron transport chain	mitochondrion;mitochondrial inner membrane;mitochondrial respiratory chain complex I;membrane;mitochondrial membrane;respiratory chain	59.8279	54.8704	58.2936	63.2785	44.0073	64.0362	57.664	57.1073	0.990347	0.937922
186	ILDVLEEIPK	4698	NP_004991	TC56333	NADH dehydrogenase (ubiquinone) 1 alpha subcomplex, 5, 13kDa	NDUFA5	Oxidative phosphorylation;Alzheimer's disease;Parkinson's disease;Huntington's disease;Metabolic pathways;Non-alcoholic fatty liver disease (NAFLD)	The citric acid (TCA) cycle and respiratory electron transport;Metabolism;Respiratory electron transport, ATP synthesis by chemiosmotic coupling, and heat production by uncoupling proteins.;Respiratory electron transport;Complex I biogenesis	NADH dehydrogenase (ubiquinone) activity;oxidoreductase activity, acting on NADH or NADPH	mitochondrial electron transport, NADH to ubiquinone;transport;respiratory electron transport chain	mitochondrion;mitochondrial inner membrane;mitochondrial respiratory chain complex I;membrane;respiratory chain	43.7238	42.1292	39.2731	31.1344	34.757	34.9555	41.7087	33.6157	0.805963	0.0108397
187	ELQPSEEVTWK	4707	NP_004536	TC305840	NADH dehydrogenase (ubiquinone) 1 beta subcomplex, 1, 7kDa	NDUFB1	Oxidative phosphorylation;Alzheimer's disease;Parkinson's disease;Huntington's disease;Metabolic pathways;Non-alcoholic fatty liver disease (NAFLD)	The citric acid (TCA) cycle and respiratory electron transport;Metabolism;Respiratory electron transport, ATP synthesis by chemiosmotic coupling, and heat production by uncoupling proteins.;Respiratory electron transport;Complex I biogenesis	NADH dehydrogenase activity;NADH dehydrogenase (ubiquinone) activity	mitochondrial electron transport, NADH to ubiquinone;transport;respiratory electron transport chain	mitochondrion;mitochondrial inner membrane;mitochondrial respiratory chain complex I;membrane;integral to membrane;respiratory chain	6.94544	6.46878	10.6642	3.22871	8.87124	5.72538	8.02614	5.94178	0.740303	0.377773
188	QSDVMIVAGTLTNK	374291	NP_077718	TC138510	NADH dehydrogenase (ubiquinone) Fe-S protein 7, 20kDa (NADH-coenzyme Q reductase)	NDUFS7	Oxidative phosphorylation;Alzheimer's disease;Parkinson's disease;Huntington's disease;Metabolic pathways;Non-alcoholic fatty liver disease (NAFLD)	The citric acid (TCA) cycle and respiratory electron transport;Metabolism;Respiratory electron transport, ATP synthesis by chemiosmotic coupling, and heat production by uncoupling proteins.;Respiratory electron transport;Complex I biogenesis	NADH dehydrogenase activity;protein binding;NADH dehydrogenase (ubiquinone) activity;oxidoreductase activity, acting on NADH or NADPH;oxidoreductase activity, acting on NADH or NADPH, quinone or similar compound as acceptor;metal ion binding;quinone binding;4 iron, 4 sulfur cluster binding	mitochondrial electron transport, NADH to ubiquinone;transport;respiratory electron transport chain;mitochondrial respiratory chain complex I assembly	mitochondrion;mitochondrial inner membrane;mitochondrial respiratory chain complex I;respiratory chain	25.6825	31.897	30.8682	22.4278	20.5434	21.7119	29.4825	21.561	0.731316	0.0166669
189	QIIGQAK	4697	NP_002480	TC61118	NADH dehydrogenase (ubiquinone) 1 alpha subcomplex, 4, 9kDa	NDUFA4	Oxidative phosphorylation;Alzheimer's disease;Parkinson's disease;Huntington's disease;Metabolic pathways;Non-alcoholic fatty liver disease (NAFLD)	The citric acid (TCA) cycle and respiratory electron transport;Metabolism;Respiratory electron transport, ATP synthesis by chemiosmotic coupling, and heat production by uncoupling proteins.;Generic Transcription Pathway;Transcriptional Regulation by TP53;TP53 Regulates Metabolic Genes;Respiratory electron transport;Gene Expression	NADH dehydrogenase (ubiquinone) activity	mitochondrial electron transport, NADH to ubiquinone;transport;respiratory electron transport chain	mitochondrion;mitochondrial inner membrane;mitochondrial respiratory chain complex I;membrane;respiratory chain	46.1844	39.7522	43.5805	32.5222	33.5342	40.1222	43.1723	35.3929	0.819804	0.0620103
190	GPDWILGEIK	4723	NP_001159574:NP_009034	TC242578	NADH dehydrogenase (ubiquinone) flavoprotein 1, 51kDa	NDUFV1	Oxidative phosphorylation;Alzheimer's disease;Parkinson's disease;Huntington's disease;Metabolic pathways;Non-alcoholic fatty liver disease (NAFLD)	The citric acid (TCA) cycle and respiratory electron transport;Metabolism;Respiratory electron transport, ATP synthesis by chemiosmotic coupling, and heat production by uncoupling proteins.;Respiratory electron transport;Complex I biogenesis	NADH dehydrogenase activity;NADH dehydrogenase (ubiquinone) activity;FMN binding;metal ion binding;NAD binding;4 iron, 4 sulfur cluster binding	mitochondrial electron transport, NADH to ubiquinone;transport;respiratory electron transport chain	mitochondrion;mitochondrial inner membrane;mitochondrial respiratory chain complex I;membrane;respiratory chain	31.2574	30.1797	28.3112	24.1166	25.8659	26.6814	29.9161	25.5546	0.854209	0.0190032
191	DIEEIIDELK	4729	NP_066552:XP_016881271	TC139291	NADH dehydrogenase (ubiquinone) flavoprotein 2, 24kDa	NDUFV2	Oxidative phosphorylation;Alzheimer's disease;Parkinson's disease;Huntington's disease;Metabolic pathways;Non-alcoholic fatty liver disease (NAFLD)	The citric acid (TCA) cycle and respiratory electron transport;Metabolism;Respiratory electron transport, ATP synthesis by chemiosmotic coupling, and heat production by uncoupling proteins.;Respiratory electron transport;Complex I biogenesis	NADH dehydrogenase activity;NADH dehydrogenase (ubiquinone) activity;electron carrier activity;oxidoreductase activity;metal ion binding;NAD binding;2 iron, 2 sulfur cluster binding	mitochondrial electron transport, NADH to ubiquinone;transport;nervous system development;respiratory electron transport chain;cardiac muscle tissue development	mitochondrion;mitochondrial inner membrane;mitochondrial respiratory chain complex I;membrane;respiratory chain	54.1176	51.2514	54.5573	43.2164	44.3488	44.1503	53.3088	43.9051	0.823601	0.00100549
192	LGFGGFLTR	4711	NP_001186886:NP_001186887:NP_002483	TC96523	NADH dehydrogenase (ubiquinone) 1 beta subcomplex, 5, 16kDa	NDUFB5	Oxidative phosphorylation;Alzheimer's disease;Parkinson's disease;Huntington's disease;Metabolic pathways;Non-alcoholic fatty liver disease (NAFLD)	The citric acid (TCA) cycle and respiratory electron transport;Metabolism;Respiratory electron transport, ATP synthesis by chemiosmotic coupling, and heat production by uncoupling proteins.;Respiratory electron transport;Complex I biogenesis	NADH dehydrogenase (ubiquinone) activity	mitochondrial electron transport, NADH to ubiquinone;transport;respiratory electron transport chain	mitochondrion;mitochondrial inner membrane;mitochondrial respiratory chain complex I;membrane;integral to membrane;respiratory chain	N/D	N/D	N/D	N/D	N/D	N/D	#DIV/0!	#DIV/0!	#DIV/0!	#DIV/0!
193	ALVGLSK	4719	NP_001186910:NP_001186913:NP_004997	TC72453	NADH dehydrogenase (ubiquinone) Fe-S protein 1, 75kDa (NADH-coenzyme Q reductase)	NDUFS1	Oxidative phosphorylation;Alzheimer's disease;Parkinson's disease;Huntington's disease;Metabolic pathways;Non-alcoholic fatty liver disease (NAFLD)	The citric acid (TCA) cycle and respiratory electron transport;Metabolism;Respiratory electron transport, ATP synthesis by chemiosmotic coupling, and heat production by uncoupling proteins.;Respiratory electron transport;Complex I biogenesis	NADH dehydrogenase activity;protein binding;NADH dehydrogenase (ubiquinone) activity;electron carrier activity;metal ion binding;2 iron, 2 sulfur cluster binding;4 iron, 4 sulfur cluster binding	mitochondrial electron transport, NADH to ubiquinone;transport;apoptosis;respiratory electron transport chain;ATP synthesis coupled electron transport;cellular respiration;ATP metabolic process;regulation of mitochondrial membrane potential;reactive oxygen species metabolic process	mitochondrion;mitochondrial inner membrane;mitochondrial respiratory chain complex I;mitochondrial intermembrane space;membrane;respiratory chain	N/D	N/D	N/D	N/D	N/D	N/D	#DIV/0!	#DIV/0!	#DIV/0!	#DIV/0!
194	NFDFEDVFVK	4704	NP_004993	TC267447	NADH dehydrogenase (ubiquinone) 1 alpha subcomplex, 9, 39kDa	NDUFA9	Oxidative phosphorylation;Alzheimer's disease;Parkinson's disease;Huntington's disease;Metabolic pathways;Non-alcoholic fatty liver disease (NAFLD)	The citric acid (TCA) cycle and respiratory electron transport;Metabolism;Respiratory electron transport, ATP synthesis by chemiosmotic coupling, and heat production by uncoupling proteins.;Respiratory electron transport;Complex I biogenesis	NADH dehydrogenase activity;binding;NADH dehydrogenase (ubiquinone) activity	mitochondrial electron transport, NADH to ubiquinone;transport;sodium ion transport;respiratory electron transport chain	mitochondrion;mitochondrial inner membrane;mitochondrial respiratory chain complex I;mitochondrial matrix;mitochondrial membrane;respiratory chain	32.7472	32.3869	30.9374	26.0047	33.1235	32.2469	32.0239	30.4584	0.951115	0.534863
195	VVAAGAQR	4705	NP_001308948:NP_001308949:NP_004535:XP_011509530	TC323915	NADH dehydrogenase (ubiquinone) 1 alpha subcomplex, 10, 42kDa	NDUFA10	Oxidative phosphorylation;Alzheimer's disease;Parkinson's disease;Huntington's disease;Metabolic pathways;Non-alcoholic fatty liver disease (NAFLD)	The citric acid (TCA) cycle and respiratory electron transport;Metabolism;Respiratory electron transport, ATP synthesis by chemiosmotic coupling, and heat production by uncoupling proteins.;Respiratory electron transport;Complex I biogenesis	ATP binding;NADH dehydrogenase (ubiquinone) activity;phosphotransferase activity, alcohol group as acceptor	mitochondrial electron transport, NADH to ubiquinone;nucleobase, nucleoside, nucleotide and nucleic acid metabolic process;transport;respiratory electron transport chain;response to drug	mitochondrion;mitochondrial inner membrane;mitochondrial respiratory chain complex I;mitochondrial matrix;respiratory chain	N/D	N/D	N/D	N/D	N/D	N/D	#DIV/0!	#DIV/0!	#DIV/0!	#DIV/0!
196	LDELEELLTNNR	4720	NP_001159631:NP_004541:XP_005245265:XP_005245266:XP_016856846	TC305114	NADH dehydrogenase (ubiquinone) Fe-S protein 2, 49kDa (NADH-coenzyme Q reductase)	NDUFS2	Oxidative phosphorylation;Alzheimer's disease;Parkinson's disease;Huntington's disease;Metabolic pathways;Non-alcoholic fatty liver disease (NAFLD)	The citric acid (TCA) cycle and respiratory electron transport;Metabolism;Respiratory electron transport, ATP synthesis by chemiosmotic coupling, and heat production by uncoupling proteins.;Respiratory electron transport;Complex I biogenesis	NADH dehydrogenase activity;protein binding;NADH dehydrogenase (ubiquinone) activity;electron carrier activity;metal ion binding;quinone binding;NAD binding;4 iron, 4 sulfur cluster binding	mitochondrial electron transport, NADH to ubiquinone;transport;response to oxidative stress;respiratory electron transport chain	mitochondrion;mitochondrial inner membrane;mitochondrial respiratory chain complex I;membrane;respiratory chain	16.0007	16.5912	15.0715	17.9663	17.4702	19.7507	15.8878	18.3958	1.15786	0.0379405
197	EVEQFTQVAK	4716	NP_004539	TC118322	NADH dehydrogenase (ubiquinone) 1 beta subcomplex, 10, 22kDa	NDUFB10	Oxidative phosphorylation;Alzheimer's disease;Parkinson's disease;Huntington's disease;Metabolic pathways;Non-alcoholic fatty liver disease (NAFLD)	The citric acid (TCA) cycle and respiratory electron transport;Metabolism;Respiratory electron transport, ATP synthesis by chemiosmotic coupling, and heat production by uncoupling proteins.;Respiratory electron transport;Complex I biogenesis	protein binding;NADH dehydrogenase (ubiquinone) activity	mitochondrial electron transport, NADH to ubiquinone;transport;respiratory electron transport chain	mitochondrion;mitochondrial inner membrane;mitochondrial respiratory chain complex I;membrane;respiratory chain	65.4639	55.1044	55.9883	51.0043	45.4879	59.4235	58.8522	51.9719	0.883092	0.259092
198	ALAQAAR	4728	NP_002487:XP_005274070:XP_005274071:XP_011543355	TC51842	NADH dehydrogenase (ubiquinone) Fe-S protein 8, 23kDa (NADH-coenzyme Q reductase)	NDUFS8	Oxidative phosphorylation;Alzheimer's disease;Parkinson's disease;Huntington's disease;Metabolic pathways;Non-alcoholic fatty liver disease (NAFLD)	The citric acid (TCA) cycle and respiratory electron transport;Metabolism;Respiratory electron transport, ATP synthesis by chemiosmotic coupling, and heat production by uncoupling proteins.;Respiratory electron transport;Complex I biogenesis	NADH dehydrogenase activity;NADH dehydrogenase (ubiquinone) activity;electron carrier activity;oxidoreductase activity;metal ion binding;4 iron, 4 sulfur cluster binding	mitochondrial electron transport, NADH to ubiquinone;transport;response to oxidative stress;respiratory electron transport chain;mitochondrial respiratory chain complex I assembly	mitochondrion;mitochondrial inner membrane;mitochondrial respiratory chain complex I;membrane;respiratory chain	8.1716	11.3556	5.96604	14.666	10.3578	8.37415	8.49773	11.1326	1.31007	0.338893
199	CALDFFR	4702	NP_001305124:NP_055037	TC52925	NADH dehydrogenase (ubiquinone) 1 alpha subcomplex, 8, 19kDa	NDUFA8	Oxidative phosphorylation;Alzheimer's disease;Parkinson's disease;Huntington's disease;Metabolic pathways;Non-alcoholic fatty liver disease (NAFLD)	The citric acid (TCA) cycle and respiratory electron transport;Metabolism;Respiratory electron transport, ATP synthesis by chemiosmotic coupling, and heat production by uncoupling proteins.;Respiratory electron transport;Complex I biogenesis	NADH dehydrogenase (ubiquinone) activity	mitochondrial electron transport, NADH to ubiquinone;transport;respiratory electron transport chain	mitochondrion;mitochondrial inner membrane;mitochondrial respiratory chain complex I;mitochondrial intermembrane space;respiratory chain	N/D	N/D	N/D	N/D	N/D	N/D	#DIV/0!	#DIV/0!	#DIV/0!	#DIV/0!
200	GQGPGEVDPK	4713	NP_004137:XP_011526341	TC15872	NADH dehydrogenase (ubiquinone) 1 beta subcomplex, 7, 18kDa	NDUFB7	Oxidative phosphorylation;Alzheimer's disease;Parkinson's disease;Huntington's disease;Metabolic pathways;Non-alcoholic fatty liver disease (NAFLD)	The citric acid (TCA) cycle and respiratory electron transport;Metabolism;Respiratory electron transport, ATP synthesis by chemiosmotic coupling, and heat production by uncoupling proteins.;Respiratory electron transport;Complex I biogenesis	NADH dehydrogenase activity;NADH dehydrogenase (ubiquinone) activity	mitochondrial electron transport, NADH to ubiquinone;transport;respiratory electron transport chain	mitochondrion;mitochondrial inner membrane;mitochondrial respiratory chain complex I;mitochondrial intermembrane space;membrane;respiratory chain	32.2167	35.5905	31.9503	22.3192	25.3809	28.9545	33.2525	25.5515	0.768409	0.0266007
201	TLPETLDPAEYNISPETR	4710	NP_001161803:NP_004538	TC144129	NADH dehydrogenase (ubiquinone) 1 beta subcomplex, 4, 15kDa	NDUFB4	Oxidative phosphorylation;Alzheimer's disease;Parkinson's disease;Huntington's disease;Metabolic pathways;Non-alcoholic fatty liver disease (NAFLD)	The citric acid (TCA) cycle and respiratory electron transport;Metabolism;Respiratory electron transport, ATP synthesis by chemiosmotic coupling, and heat production by uncoupling proteins.;Respiratory electron transport;Complex I biogenesis	NADH dehydrogenase (ubiquinone) activity	mitochondrial electron transport, NADH to ubiquinone;transport;response to oxidative stress;respiratory electron transport chain	mitochondrion;mitochondrial inner membrane;mitochondrial respiratory chain complex I;membrane;integral to membrane;respiratory chain	24.4119	26.6133	21.8616	25.0065	24.5127	25.9959	24.2956	25.1717	1.03606	0.575894
202	SLPLGAR	4726	NP_004544	TC101312	NADH dehydrogenase (ubiquinone) Fe-S protein 6, 13kDa (NADH-coenzyme Q reductase)	NDUFS6	Oxidative phosphorylation;Alzheimer's disease;Parkinson's disease;Huntington's disease;Metabolic pathways;Non-alcoholic fatty liver disease (NAFLD)	The citric acid (TCA) cycle and respiratory electron transport;Metabolism;Respiratory electron transport, ATP synthesis by chemiosmotic coupling, and heat production by uncoupling proteins.;Respiratory electron transport;Complex I biogenesis	NADH dehydrogenase (ubiquinone) activity;electron carrier activity	mitochondrial electron transport, NADH to ubiquinone;transport;respiratory electron transport chain	mitochondrion;mitochondrial inner membrane;mitochondrial respiratory chain complex I;membrane;respiratory chain	N/D	N/D	N/D	N/D	N/D	N/D	#DIV/0!	#DIV/0!	#DIV/0!	#DIV/0!
203	AIAASVGIISEGSETVEDIAAR	495	NP_000695	TC95369	ATPase, H+/K+ exchanging, alpha polypeptide	ATP4A	Oxidative phosphorylation;Collecting duct acid secretion;Gastric acid secretion	Transmembrane transport of small molecules;Ion transport by P-type ATPases;Ion channel transport	nucleotide binding;magnesium ion binding;ATP binding;hydrogen:potassium-exchanging ATPase activity;monovalent inorganic cation transmembrane transporter activity;ATPase activity, coupled to transmembrane movement of ions, phosphorylative mechanism;hydrolase activity;hydrolase activity, acting on acid anhydrides, catalyzing transmembrane movement of substances;protein heterodimerization activity	ATP biosynthetic process;transport;potassium ion transport;regulation of proton transport;ATP hydrolysis coupled proton transport;ion transmembrane transport;response to drug;pH reduction;transmembrane transport	plasma membrane;integral to plasma membrane;apical plasma membrane	N/D	N/D	N/D	N/D	N/D	N/D	#DIV/0!	#DIV/0!	#DIV/0!	#DIV/0!
204	VELVPPTPAEIPR	10632	NP_006467	TC102301	ATP synthase, H+ transporting, mitochondrial Fo complex, subunit G	ATP5L	Oxidative phosphorylation;Metabolic pathways	The citric acid (TCA) cycle and respiratory electron transport;Metabolism;Respiratory electron transport, ATP synthesis by chemiosmotic coupling, and heat production by uncoupling proteins.;Formation of ATP by chemiosmotic coupling	hydrogen ion transmembrane transporter activity;ATPase activity;transmembrane transporter activity	ATP catabolic process;ion transport;respiratory electron transport chain;mitochondrial ATP synthesis coupled proton transport	mitochondrial proton-transporting ATP synthase complex, coupling factor F(o);mitochondrion;mitochondrial inner membrane;mitochondrial proton-transporting ATP synthase complex;membrane	113.425	115.749	109.514	91.2347	87.9545	83.9664	112.896	87.7186	0.776985	0.000823379
205	ELAEDDSILK	521	NP_009031	TC103511	ATP synthase, H+ transporting, mitochondrial Fo complex, subunit E	ATP5I	Oxidative phosphorylation;Metabolic pathways	The citric acid (TCA) cycle and respiratory electron transport;Metabolism;Respiratory electron transport, ATP synthesis by chemiosmotic coupling, and heat production by uncoupling proteins.;Formation of ATP by chemiosmotic coupling	hydrogen ion transmembrane transporter activity;ATPase activity;transmembrane transporter activity	ATP catabolic process;ion transport;respiratory electron transport chain;mitochondrial ATP synthesis coupled proton transport	mitochondrial proton-transporting ATP synthase complex, coupling factor F(o);mitochondrion;mitochondrial inner membrane;mitochondrial proton-transporting ATP synthase complex;membrane	150.202	146.588	130.884	133.427	134.517	145.258	142.558	137.734	0.966163	0.530263
206	FVVDVR	10312	NP_006010	TC57825	T-cell, immune regulator 1, ATPase, H+ transporting, lysosomal V0 subunit A3	TCIRG1	Oxidative phosphorylation;Vibrio cholerae infection;Epithelial cell signaling in Helicobacter pylori infection;Lysosome;Metabolic pathways;Collecting duct acid secretion;Phagosome;Tuberculosis;Rheumatoid arthritis;Synaptic vesicle cycle	ROS, RNS production in response to bacteria;Signal Transduction;Immune System;Signaling by Insulin receptor;Insulin receptor recycling;Transmembrane transport of small molecules;Iron uptake and transport;Transferrin endocytosis and recycling;Ion channel transport	transporter activity;hydrogen ion transmembrane transporter activity	ion transport;cellular iron ion homeostasis;cellular defense response;positive regulation of cell proliferation;insulin receptor signaling pathway;ATP hydrolysis coupled proton transport;proton transport;transferrin transport;transmembrane transport	mitochondrion;plasma membrane;integral to plasma membrane;endosome membrane;apical plasma membrane;proton-transporting two-sector ATPase complex, proton-transporting domain	14.5714	15.7076	13.6292	11.9078	10.4905	12.2338	14.636	11.5441	0.788744	0.018414
207	LLFEGAGSNPGDK	9114	NP_004682	TC227195	ATPase, H+ transporting, lysosomal 38kDa, V0 subunit d1	ATP6V0D1	Oxidative phosphorylation;Vibrio cholerae infection;Epithelial cell signaling in Helicobacter pylori infection;Lysosome;Metabolic pathways;Collecting duct acid secretion;Phagosome;Tuberculosis;Rheumatoid arthritis;Synaptic vesicle cycle;Viral carcinogenesis	ROS, RNS production in response to bacteria;Signal Transduction;Immune System;XBP1(S) activates chaperone genes;IRE1alpha activates chaperones;Unfolded Protein Response (UPR);Metabolism of proteins;Signaling by Insulin receptor;Insulin receptor recycling;Transmembrane transport of small molecules;Iron uptake and transport;Transferrin endocytosis and recycling;Ion channel transport	protein binding;hydrogen-exporting ATPase activity, phosphorylative mechanism	ion transport;cellular iron ion homeostasis;brain development;insulin receptor signaling pathway;ATP hydrolysis coupled proton transport;proton transport;transferrin transport;transmembrane transport	early endosome;synaptic vesicle;endosome membrane;membrane;apical plasma membrane;vacuolar proton-transporting V-type ATPase complex;synaptosome;proton-transporting V-type ATPase, V0 domain;axon terminus;clathrin sculpted glutamate transport vesicle membrane	85.4846	78.2352	79.4652	76.8089	77.6862	87.1477	81.0617	80.5476	0.993658	0.903853
208	NVLLFLQDK	537	NP_001174	TC307615	ATPase, H+ transporting, lysosomal accessory protein 1	ATP6AP1	Oxidative phosphorylation;Vibrio cholerae infection;Epithelial cell signaling in Helicobacter pylori infection;Lysosome;Metabolic pathways;Phagosome;Tuberculosis;Rheumatoid arthritis;Hepatitis B	Signal Transduction;Signaling by Insulin receptor;Insulin receptor recycling;Transmembrane transport of small molecules;Iron uptake and transport;Transferrin endocytosis and recycling;Ion channel transport	nucleotide binding;transporter activity;ATP binding;hydrogen ion transporting ATP synthase activity, rotational mechanism;proton-transporting ATPase activity, rotational mechanism	ion transport;aging;cell death;ATP hydrolysis coupled proton transport;proton transport	vacuole;vacuolar membrane;membrane;integral to membrane;proton-transporting two-sector ATPase complex;proton-transporting V-type ATPase, V1 domain	47.2586	41.9832	44.1128	35.3686	46.1882	35.7863	44.4515	39.1144	0.879934	0.238585
209	GAVDAAVPTNIIAAK	51606	NP_057025:NP_998784:NP_998785	TC182229	ATPase, H+ transporting, lysosomal 50/57kDa, V1 subunit H	ATP6V1H	Oxidative phosphorylation;Vibrio cholerae infection;Epithelial cell signaling in Helicobacter pylori infection;Lysosome;Metabolic pathways;Phagosome;Tuberculosis;Rheumatoid arthritis;Synaptic vesicle cycle	ROS, RNS production in response to bacteria;Signal Transduction;HIV Infection;Host Interactions of HIV factors;Disease;Nef-mediates down modulation of cell surface receptors by recruiting them to clathrin adapters;The role of Nef in HIV-1 replication and disease pathogenesis;Nef Mediated CD4 Down-regulation;Immune System;Nef Mediated CD8 Down-regulation;Infectious disease;Signaling by Insulin rec…	protein binding;hydrolase activity, acting on acid anhydrides, catalyzing transmembrane movement of substances;ATPase activity;enzyme regulator activity;proton-transporting ATPase activity, rotational mechanism	ATP catabolic process;ion transport;cellular iron ion homeostasis;endocytosis;vacuolar acidification;insulin receptor signaling pathway;ATP hydrolysis coupled proton transport;proton transport;viral reproduction;transferrin transport;interspecies interaction between organisms;regulation of defense response to virus by virus;regulation of catalytic activity;transmembrane transport	vacuolar proton-transporting V-type ATPase, V1 domain;cytosol;plasma membrane	27.5112	25.146	22.6914	28.5604	26.3457	23.4427	25.1162	26.1162	1.03982	0.648503
210	AVDDFR	528	NP_001686	TC307816	ATPase, H+ transporting, lysosomal 42kDa, V1 subunit C1	ATP6V1C1	Oxidative phosphorylation;Vibrio cholerae infection;Epithelial cell signaling in Helicobacter pylori infection;Metabolic pathways;Collecting duct acid secretion;Phagosome;Rheumatoid arthritis;Synaptic vesicle cycle	ROS, RNS production in response to bacteria;Signal Transduction;Immune System;Signaling by Insulin receptor;Insulin receptor recycling;Transmembrane transport of small molecules;Iron uptake and transport;Transferrin endocytosis and recycling;Ion channel transport	transporter activity;protein binding;hydrogen-exporting ATPase activity, phosphorylative mechanism;hydrolase activity, acting on acid anhydrides, catalyzing transmembrane movement of substances;proton-transporting ATPase activity, rotational mechanism	transport;ion transport;cellular iron ion homeostasis;insulin receptor signaling pathway;ATP hydrolysis coupled proton transport;proton transport;transferrin transport;transmembrane transport	cytoplasm;cytosol;plasma membrane;proton-transporting two-sector ATPase complex;cytoplasmic vesicle;proton-transporting V-type ATPase, V1 domain;apical part of cell	20.1794	22.6429	21.2571	32.1706	30.2407	32.4875	21.3598	31.633	1.48096	0.000507566
211	EHPYDAAK	9296	NP_001185838:NP_004222	TC15830	ATPase, H+ transporting, lysosomal 14kDa, V1 subunit F	ATP6V1F	Oxidative phosphorylation;Vibrio cholerae infection;Epithelial cell signaling in Helicobacter pylori infection;Metabolic pathways;Collecting duct acid secretion;Phagosome;Rheumatoid arthritis;Synaptic vesicle cycle	ROS, RNS production in response to bacteria;Signal Transduction;Immune System;Signaling by Insulin receptor;Insulin receptor recycling;Transmembrane transport of small molecules;Iron uptake and transport;Transferrin endocytosis and recycling;Ion channel transport	protein binding;hydrogen ion transmembrane transporter activity;ATPase activity, uncoupled;ATPase activity, coupled to transmembrane movement of ions;hydrogen ion transporting ATP synthase activity, rotational mechanism;proton-transporting ATPase activity, rotational mechanism	ion transport;cellular iron ion homeostasis;insulin receptor signaling pathway;ATP hydrolysis coupled proton transport;proton transport;transferrin transport;transmembrane transport	membrane fraction;cytosol;membrane;proton-transporting two-sector ATPase complex;vacuolar proton-transporting V-type ATPase complex;proton-transporting V-type ATPase, V1 domain	19.5759	16.8285	15.9519	18.1596	22.0697	20.4462	17.4521	20.2252	1.1589	0.152922
212	FTAGDFSTTVIQNVNK	51382	NP_057078	TC61667	ATPase, H+ transporting, lysosomal 34kDa, V1 subunit D	ATP6V1D	Oxidative phosphorylation;Vibrio cholerae infection;Epithelial cell signaling in Helicobacter pylori infection;Metabolic pathways;Collecting duct acid secretion;Phagosome;Rheumatoid arthritis;Synaptic vesicle cycle	ROS, RNS production in response to bacteria;Signal Transduction;Immune System;Signaling by Insulin receptor;Insulin receptor recycling;Transmembrane transport of small molecules;Iron uptake and transport;Transferrin endocytosis and recycling;Ion channel transport	protein binding;ATPase activity, coupled to transmembrane movement of substances;proton-transporting ATPase activity, rotational mechanism	ion transport;cellular iron ion homeostasis;insulin receptor signaling pathway;ATP hydrolysis coupled proton transport;proton transport;transferrin transport;transmembrane transport	cytosol;membrane;vacuolar proton-transporting V-type ATPase complex;proton-transporting two-sector ATPase complex, catalytic domain	19.8902	23.0723	37.8847	28.0691	31.4975	22.5469	26.949	27.3712	1.01566	0.948378
213	MTILQTYFR	9550	NP_004879	TC63151	ATPase, H+ transporting, lysosomal 13kDa, V1 subunit G1	ATP6V1G1	Oxidative phosphorylation;Vibrio cholerae infection;Epithelial cell signaling in Helicobacter pylori infection;Metabolic pathways;Collecting duct acid secretion;Phagosome;Rheumatoid arthritis;Synaptic vesicle cycle	ROS, RNS production in response to bacteria;Signal Transduction;Immune System;Signaling by Insulin receptor;Insulin receptor recycling;Transmembrane transport of small molecules;Iron uptake and transport;Transferrin endocytosis and recycling;Ion channel transport	hydrolase activity, acting on acid anhydrides, catalyzing transmembrane movement of substances;ATPase binding	ion transport;cellular iron ion homeostasis;insulin receptor signaling pathway;proton transport;transferrin transport;transmembrane transport	cytosol;plasma membrane;vacuolar proton-transporting V-type ATPase complex	34.9915	35.5311	34.4262	41.8294	40.748	56.0109	34.9829	46.1961	1.32053	0.0852025
214	LPANHPLLTGQR	523	NP_001681	TC58338	ATPase, H+ transporting, lysosomal 70kDa, V1 subunit A	ATP6V1A	Oxidative phosphorylation;Vibrio cholerae infection;Epithelial cell signaling in Helicobacter pylori infection;Metabolic pathways;Collecting duct acid secretion;Phagosome;Rheumatoid arthritis;Synaptic vesicle cycle	ROS, RNS production in response to bacteria;Signal Transduction;Immune System;Signaling by Insulin receptor;Insulin receptor recycling;Transmembrane transport of small molecules;Iron uptake and transport;Transferrin endocytosis and recycling;Ion channel transport	nucleotide binding;ATP binding;hydrolase activity;hydrolase activity, acting on acid anhydrides, catalyzing transmembrane movement of substances;hydrogen ion transporting ATP synthase activity, rotational mechanism;proton-transporting ATPase activity, rotational mechanism	transport;ion transport;cellular iron ion homeostasis;insulin receptor signaling pathway;ATP hydrolysis coupled proton transport;proton transport;transferrin transport;ATP metabolic process;transmembrane transport	mitochondrion;cytosol;plasma membrane;integral to plasma membrane;microvillus;apical plasma membrane;proton-transporting two-sector ATPase complex;proton-transporting V-type ATPase, V1 domain	84.8679	95.638	109.375	126.402	125.227	110.322	96.627	120.651	1.24862	0.052103
215	AVVQVFEGTSGIDAK	526	NP_001684	TC16140	ATPase, H+ transporting, lysosomal 56/58kDa, V1 subunit B2	ATP6V1B2	Oxidative phosphorylation;Vibrio cholerae infection;Epithelial cell signaling in Helicobacter pylori infection;Metabolic pathways;Collecting duct acid secretion;Phagosome;Rheumatoid arthritis;Synaptic vesicle cycle	ROS, RNS production in response to bacteria;Signal Transduction;Immune System;Signaling by Insulin receptor;Insulin receptor recycling;Transmembrane transport of small molecules;Iron uptake and transport;Transferrin endocytosis and recycling;Ion channel transport	ATP binding;hydrogen ion transmembrane transporter activity;hydrolase activity;hydrolase activity, acting on acid anhydrides, catalyzing transmembrane movement of substances;hydrogen ion transporting ATP synthase activity, rotational mechanism;proton-transporting ATPase activity, rotational mechanism	ion transport;cellular iron ion homeostasis;insulin receptor signaling pathway;ATP hydrolysis coupled proton transport;proton transport;transferrin transport;ATP metabolic process;transmembrane transport	cytoplasm;Golgi apparatus;cytosol;plasma membrane;microvillus;endomembrane system;integral to membrane;proton-transporting V-type ATPase, V1 domain;melanosome;intracellular membrane-bounded organelle	127.161	125.375	98.9224	144.03	124.076	140.082	117.153	136.063	1.16141	0.160144
216	AIPMYK	529	NP_001034455:NP_001034456:NP_001687	TC139225	ATPase, H+ transporting, lysosomal 31kDa, V1 subunit E1	ATP6V1E1	Oxidative phosphorylation;Vibrio cholerae infection;Epithelial cell signaling in Helicobacter pylori infection;Metabolic pathways;Collecting duct acid secretion;Phagosome;Rheumatoid arthritis;Synaptic vesicle cycle	ROS, RNS production in response to bacteria;Signal Transduction;Immune System;Signaling by Insulin receptor;Insulin receptor recycling;Transmembrane transport of small molecules;Iron uptake and transport;Transferrin endocytosis and recycling;Ion channel transport	protein binding;hydrogen-exporting ATPase activity, phosphorylative mechanism;hydrolase activity;proton-transporting ATPase activity, rotational mechanism	ion transport;cellular iron ion homeostasis;insulin receptor signaling pathway;ATP hydrolysis coupled proton transport;proton transport;transferrin transport;transmembrane transport	cytoplasm;mitochondrion;endosome;cytosol;microvillus;apical plasma membrane;proton-transporting two-sector ATPase complex;proton-transporting two-sector ATPase complex, catalytic domain	78.5139	80.2668	86.258	113.995	118.088	109.066	81.6796	113.716	1.39222	0.000796764
217	LFLDGEEEK	60496	NP_056238	TC141458	aminoadipate-semialdehyde dehydrogenase-phosphopantetheinyl transferase	AASDHPPT	Pantothenate and CoA biosynthesis	Metabolism;Metabolism of water-soluble vitamins and cofactors;Metabolism of vitamins and cofactors;Vitamin B5 (pantothenate) metabolism	magnesium ion binding;protein binding;holo-[acyl-carrier-protein] synthase activity;transferase activity	vitamin metabolic process;water-soluble vitamin metabolic process;macromolecule biosynthetic process;pantothenate metabolic process	cytoplasm;cytosol	20.0044	20.2843	18.5877	16.5737	17.2692	17.4034	19.6254	17.0821	0.870407	0.0121592
218	GLLAGNVFDWGAK	55229	NP_060686	TC235420	pantothenate kinase 4	PANK4	Pantothenate and CoA biosynthesis;Metabolic pathways;Coenzyme A biosynthesis, pantothenate => CoA	Metabolism;Coenzyme A biosynthesis;Metabolism of water-soluble vitamins and cofactors;Metabolism of vitamins and cofactors;Vitamin B5 (pantothenate) metabolism	nucleotide binding;pantothenate kinase activity;ATP binding;transferase activity	coenzyme A biosynthetic process	cytoplasm	11.2585	9.44097	7.69422	7.55421	9.01351	8.55357	9.46455	8.37376	0.88475	0.383516
219	AWALLQK	80347	NP_001035994:NP_001035995:NP_001035996:NP_001035997:NP_079509	TC234011	CoA synthase	COASY	Pantothenate and CoA biosynthesis;Metabolic pathways;Coenzyme A biosynthesis, pantothenate => CoA	Metabolism;Coenzyme A biosynthesis;Metabolism of water-soluble vitamins and cofactors;Metabolism of vitamins and cofactors;Vitamin B5 (pantothenate) metabolism	nucleotide binding;dephospho-CoA kinase activity;pantetheine-phosphate adenylyltransferase activity;ATP binding;transferase activity;nucleotidyltransferase activity	vitamin metabolic process;water-soluble vitamin metabolic process;biosynthetic process;coenzyme biosynthetic process;coenzyme A biosynthetic process;pantothenate metabolic process	cellular_component;cytoplasm;mitochondrial outer membrane	41.8238	52.0136	44.7601	41.4555	40.1619	43.9036	46.1991	41.8403	0.905652	0.247385
220	SPPGQVTEAVK	231	NP_001619	TC236170	aldo-keto reductase family 1, member B1 (aldose reductase)	AKR1B1	Pentose and glucuronate interconversions;Fructose and mannose metabolism;Galactose metabolism;Glycerolipid metabolism;Metabolic pathways	Metabolism;Metabolism of steroid hormones;Pregnenolone biosynthesis;Metabolism of lipids and lipoproteins;Fructose metabolism;Fructose biosynthesis;Metabolism of carbohydrates	alditol:NADP+ 1-oxidoreductase activity;aldo-keto reductase (NADP) activity;electron carrier activity;oxidoreductase activity	carbohydrate metabolic process;C21-steroid hormone biosynthetic process;response to stress;steroid metabolic process	extracellular space;nucleus;nucleolus;cytoplasm;cytosol	58.7357	63.7369	53.0163	57.5638	53.7914	55.235	58.4963	55.5301	0.949292	0.41777
221	VAIEPGAPR	6652	NP_003095	TC86231	sorbitol dehydrogenase	SORD	Pentose and glucuronate interconversions;Fructose and mannose metabolism;Metabolic pathways;Glucuronate pathway (uronate pathway)	Metabolism;Fructose metabolism;Fructose biosynthesis;Metabolism of carbohydrates;Catabolism of glucuronate to xylulose-5-phosphate	L-iditol 2-dehydrogenase activity;binding;sugar binding;zinc ion binding;oxidoreductase activity;metal ion binding;NAD binding	glucose metabolic process;sorbitol catabolic process;sperm motility;fructose biosynthetic process;L-xylitol catabolic process;L-xylitol metabolic process	extracellular space;membrane fraction;soluble fraction;mitochondrion;cilium;membrane;flagellum;mitochondrial membrane	17.3365	14.6172	12.3158	25.1244	22.9532	22.0075	14.7565	23.3617	1.58315	0.00746713
222	IVSGNLR	7360	NP_001001521:NP_006750:XP_005264594:XP_005264595:XP_006712151:XP_011531393:XP_016860344:XP_016860345:XP_016860346	TC146293	UDP-glucose pyrophosphorylase 2	UGP2	Pentose and glucuronate interconversions;Galactose metabolism;Starch and sucrose metabolism;Amino sugar and nucleotide sugar metabolism;Metabolic pathways;Nucleotide sugar biosynthesis, glucose => UDP-glucose	Metabolism;Phase II conjugation;Glucuronidation;Formation of the active cofactor, UDP-glucuronate;Biological oxidations;Glycogen synthesis;Glucose metabolism;Metabolism of carbohydrates	UTP:glucose-1-phosphate uridylyltransferase activity;protein binding;glucose binding;transferase activity;nucleotidyltransferase activity;pyrimidine ribonucleotide binding;metal ion binding	carbohydrate metabolic process;glycogen biosynthetic process;glucose metabolic process;UDP-glucose metabolic process;UDP-glucuronate biosynthetic process;xenobiotic metabolic process;metabolic process;phosphorylation;glucose 1-phosphate metabolic process	soluble fraction;cytoplasm;cytosol	47.5233	50.1067	52.5845	48.5632	48.7199	42.7082	50.0715	46.6637	0.931942	0.238115
223	LLEQAGSLK	51084	NP_057058:XP_005266472:XP_005266473	TC238731	crystallin, lambda 1	CRYL1	Pentose and glucuronate interconversions;Metabolic pathways;Glucuronate pathway (uronate pathway)	Metabolism;Metabolism of carbohydrates;Catabolism of glucuronate to xylulose-5-phosphate	3-hydroxyacyl-CoA dehydrogenase activity;binding;oxidoreductase activity;protein homodimerization activity;L-gulonate 3-dehydrogenase activity;coenzyme binding;NAD+ binding	fatty acid metabolic process	cytoplasm;cytosol	7.83308	7.55617	5.66169	9.08731	9.34723	9.67355	7.01698	9.36936	1.33524	0.0286829
224	VVAVSR	51181	NP_001182147:NP_057370	TC55888	dicarbonyl/L-xylulose reductase	DCXR	Pentose and glucuronate interconversions;Metabolic pathways;Glucuronate pathway (uronate pathway)	Metabolism;Metabolism of carbohydrates;Catabolism of glucuronate to xylulose-5-phosphate	binding;oxidoreductase activity, acting on CH-OH group of donors;L-xylulose reductase (NADP+) activity	carbohydrate metabolic process;xylulose metabolic process;glucose metabolic process;NADP metabolic process;D-xylose metabolic process;protein homotetramerization	microvillus;brush border;membrane	39.4461	36.0202	34.7586	36.0305	35.3054	35.5657	36.7416	35.6339	0.969851	0.477869
225	IQVNHPAVLR	51071	NP_057038	TC102179	deoxyribose-phosphate aldolase (putative)	DERA	Pentose phosphate pathway	Metabolism;Pentose phosphate pathway (hexose monophosphate shunt);Metabolism of carbohydrates	deoxyribose-phosphate aldolase activity;lyase activity	deoxyribonucleotide catabolic process;deoxyribonucleoside catabolic process	cellular_component;cytoplasm	11.6458	9.75151	7.39625	8.01451	7.24788	8.7351	9.59784	7.99916	0.833434	0.286804
226	TIFQGIAAK	5226	NP_001291380:NP_001291381:NP_002622	TC297561	phosphogluconate dehydrogenase	PGD	Pentose phosphate pathway;Glutathione metabolism;Metabolic pathways;Pentose phosphate pathway (Pentose phosphate cycle);Pentose phosphate pathway, oxidative phase, glucose 6P => ribulose 5P;Carbon metabolism	Metabolism;Pentose phosphate pathway (hexose monophosphate shunt);Metabolism of carbohydrates	phosphogluconate dehydrogenase (decarboxylating) activity;binding;oxidoreductase activity;NADP binding	carbohydrate metabolic process;pentose-phosphate shunt;pentose-phosphate shunt, oxidative branch;pentose biosynthetic process;oxidation-reduction process	cytoplasm;cytosol	253.155	210.893	187.62	211.716	175.367	206.656	217.222	197.913	0.911107	0.435331
227	VQPNEAVYTK	2539	NP_000393:NP_001035810	TC214790	glucose-6-phosphate dehydrogenase	G6PD	Pentose phosphate pathway;Glutathione metabolism;Metabolic pathways;Pentose phosphate pathway (Pentose phosphate cycle);Pentose phosphate pathway, oxidative phase, glucose 6P => ribulose 5P;Carbon metabolism;Central carbon metabolism in cancer	Metabolism;Generic Transcription Pathway;Transcriptional Regulation by TP53;TP53 Regulates Metabolic Genes;Pentose phosphate pathway (hexose monophosphate shunt);Metabolism of carbohydrates;Gene Expression	glucose-6-phosphate dehydrogenase activity;binding;glucose binding;oxidoreductase activity;protein homodimerization activity;NADP binding	cytokine production;carbohydrate metabolic process;pentose-phosphate shunt;lipid metabolic process;cholesterol biosynthetic process;NADPH regeneration;glutathione metabolic process;pentose-phosphate shunt, oxidative branch;negative regulation of protein glutathionylation;pentose biosynthetic process;cellular response to oxidative stress;erythrocyte maturation;ribose phosphate biosynthetic process…	cytoplasm;centrosome;cytosol;internal side of plasma membrane;intracellular membrane-bounded organelle	63.4734	48.1391	50.0682	59.5101	54.8824	55.6125	53.8936	56.6683	1.05149	0.610666
228	IIALDGDTK	7086	NP_001055:NP_001128527:NP_001244957:XP_011532356:XP_011532357	TC150890	transketolase	TKT	Pentose phosphate pathway;Metabolic pathways;Pentose phosphate pathway (Pentose phosphate cycle);Pentose phosphate pathway, non-oxidative phase, fructose 6P => ribose 5P;Biosynthesis of amino acids;Carbon metabolism	Metabolism;Integration of energy metabolism;Insulin effects increased synthesis of Xylulose-5-Phosphate;Pentose phosphate pathway (hexose monophosphate shunt);Metabolism of carbohydrates	magnesium ion binding;transketolase activity;transferase activity;thiamine pyrophosphate binding;monosaccharide binding	carbohydrate metabolic process;xylulose biosynthetic process;pentose-phosphate shunt;energy reserve metabolic process;pentose-phosphate shunt, non-oxidative branch;regulation of growth;ribose phosphate biosynthetic process	soluble fraction;peroxisome;endoplasmic reticulum membrane;microsome;cytosol	177.135	227.565	191.8	187.974	167.355	184.658	198.833	179.996	0.905259	0.311717
229	LVPVLSAK	6888	NP_006746	TC44061	transaldolase 1	TALDO1	Pentose phosphate pathway;Metabolic pathways;Pentose phosphate pathway (Pentose phosphate cycle);Pentose phosphate pathway, non-oxidative phase, fructose 6P => ribose 5P;Biosynthesis of amino acids;Carbon metabolism	Metabolism;Integration of energy metabolism;Insulin effects increased synthesis of Xylulose-5-Phosphate;Pentose phosphate pathway (hexose monophosphate shunt);Metabolism of carbohydrates	sedoheptulose-7-phosphate:D-glyceraldehyde-3-phosphate glyceronetransferase activity;transferase activity;monosaccharide binding	carbohydrate metabolic process;xylulose biosynthetic process;fructose 6-phosphate metabolic process;pentose-phosphate shunt;energy reserve metabolic process;pentose-phosphate shunt, non-oxidative branch;glyceraldehyde-3-phosphate metabolic process	soluble fraction;cytoplasm;microsome;cytosol	337.945	296.237	298.83	321.378	333.744	295.898	311.004	317.007	1.0193	0.748831
230	LLTVPFEK	25796	NP_036220	TC62244	6-phosphogluconolactonase	PGLS	Pentose phosphate pathway;Metabolic pathways;Pentose phosphate pathway (Pentose phosphate cycle);Pentose phosphate pathway, oxidative phase, glucose 6P => ribulose 5P;Carbon metabolism	Metabolism;Pentose phosphate pathway (hexose monophosphate shunt);Metabolism of carbohydrates	hydrolase activity;6-phosphogluconolactonase activity;monosaccharide binding	carbohydrate metabolic process;pentose-phosphate shunt;pentose-phosphate shunt, oxidative branch	soluble fraction;cytoplasm;cytosol	66.6984	73.8071	79.365	100.622	73.746	95.8938	73.2902	90.0873	1.22919	0.137311
231	NCTIVSPDAGGAK	5631	NP_002755	TC102304	phosphoribosyl pyrophosphate synthetase 1	PRPS1	Pentose phosphate pathway;Purine metabolism;Metabolic pathways;PRPP biosynthesis, ribose 5P => PRPP;Biosynthesis of amino acids;Carbon metabolism	Metabolism;Metabolism of carbohydrates;5-Phosphoribose 1-diphosphate biosynthesis	nucleotide binding;magnesium ion binding;ribose phosphate diphosphokinase activity;ATP binding;sugar binding;AMP binding;kinase activity;transferase activity;GDP binding;protein homodimerization activity;ADP binding	carbohydrate metabolic process;5-phosphoribose 1-diphosphate biosynthetic process;purine base metabolic process;purine nucleotide biosynthetic process;AMP biosynthetic process;pyrimidine nucleotide biosynthetic process;nervous system development;nucleoside metabolic process;ribonucleoside monophosphate biosynthetic process;ribose phosphate metabolic process;organ regeneration;urate biosynthetic p…	soluble fraction;cytosol;protein complex	N/D	N/D	N/D	N/D	N/D	N/D	#DIV/0!	#DIV/0!	#DIV/0!	#DIV/0!
232	INNAAFEAVVVTNTIPQEDK	5634	NP_001034180:NP_002756	TC88975	phosphoribosyl pyrophosphate synthetase 2	PRPS2	Pentose phosphate pathway;Purine metabolism;Metabolic pathways;PRPP biosynthesis, ribose 5P => PRPP;Biosynthesis of amino acids;Carbon metabolism	Metabolism;Metabolism of carbohydrates;5-Phosphoribose 1-diphosphate biosynthesis	nucleotide binding;magnesium ion binding;ribose phosphate diphosphokinase activity;ATP binding;kinase activity;transferase activity;protein homodimerization activity	nucleobase, nucleoside, nucleotide and nucleic acid metabolic process;nucleoside metabolic process;ribonucleoside monophosphate biosynthetic process;nucleotide biosynthetic process;cellular biosynthetic process	-	34.1663	30.1076	51.5766	41.3581	56.5152	40.9873	38.6168	46.2869	1.19862	0.409702
233	DQNIFVQK	644	NP_000703	TC269490	biliverdin reductase A	BLVRA	Porphyrin and chlorophyll metabolism	Metabolism;Metabolism of porphyrins;Heme degradation	biliverdin reductase activity;binding;zinc ion binding;oxidoreductase activity;metal ion binding	porphyrin metabolic process;heme catabolic process;oxidation-reduction process	cytoplasm;cytosol	40.1419	33.3348	28.8742	27.6063	30.8234	29.229	34.117	29.2196	0.856452	0.22376
234	LPEFNR	124454	NP_001077083:NP_001295140:XP_011544040:XP_011544041	TC78163	glutamyl-tRNA synthetase 2, mitochondrial (putative)	EARS2	Porphyrin and chlorophyll metabolism;Aminoacyl-tRNA biosynthesis;Metabolic pathways	tRNA Aminoacylation;Mitochondrial tRNA aminoacylation;Gene Expression	nucleotide binding;RNA binding;glutamate-tRNA ligase activity;ATP binding;ligase activity	tRNA aminoacylation for protein translation;glutamyl-tRNA aminoacylation;gene expression	cytoplasm;mitochondrion;mitochondrial matrix	N/D	N/D	N/D	N/D	N/D	N/D	#DIV/0!	#DIV/0!	#DIV/0!	#DIV/0!
235	TLETLPEK	3145	NP_000181:NP_001019553:NP_001245137:NP_001245138:XP_005271588:XP_005271589:XP_005271590:XP_011541098:XP_016873118	TC110077	hydroxymethylbilane synthase	HMBS	Porphyrin and chlorophyll metabolism;Metabolic pathways	Metabolism;Metabolism of porphyrins;Heme biosynthesis	hydroxymethylbilane synthase activity;transferase activity	porphyrin metabolic process;heme biosynthetic process;peptidyl-pyrromethane cofactor linkage	cytoplasm;cytosol	26.4886	22.7195	28.6256	20.8266	23.1046	22.6908	25.9446	22.2073	0.855952	0.115354
236	FAAIGPTTAR	7390	NP_000366:NP_001310967	TC58063	uroporphyrinogen III synthase	UROS	Porphyrin and chlorophyll metabolism;Metabolic pathways	Metabolism;Metabolism of porphyrins;Heme biosynthesis	uroporphyrinogen-III synthase activity;lyase activity;cofactor binding	porphyrin metabolic process;uroporphyrinogen III biosynthetic process;heme biosynthetic process;tetrapyrrole biosynthetic process;response to antibiotic;cellular response to arsenic-containing substance;cellular response to amine stimulus	mitochondrion;cytosol	N/D	N/D	N/D	N/D	N/D	N/D	#DIV/0!	#DIV/0!	#DIV/0!	#DIV/0!
237	MADLSELLK	3163	NP_001120676:NP_001120677:NP_001120678:NP_001273196:NP_001273197:NP_001273198:NP_001273199:NP_001273200:NP_002125:XP_011520775:XP_016878685:XP_016878686	TC277584	heme oxygenase (decycling) 2	HMOX2	Porphyrin and chlorophyll metabolism;Mineral absorption	Metabolism;Metabolism of porphyrins;Heme degradation;Transmembrane transport of small molecules;Iron uptake and transport	heme oxygenase (decyclizing) activity;protein binding;electron carrier activity;oxidoreductase activity;metal ion binding	response to hypoxia;porphyrin metabolic process;heme oxidation;cellular iron ion homeostasis;response to oxidative stress;heme catabolic process;transmembrane transport	endoplasmic reticulum;endoplasmic reticulum membrane;microsome;plasma membrane	24.2238	22.861	20.7175	25.9317	29.4915	30.1363	22.6008	28.5199	1.2619	0.0233986
238	AALEQDLAFWYGPR	3162	NP_002124	TC236284	heme oxygenase (decycling) 1	HMOX1	Porphyrin and chlorophyll metabolism;Mineral absorption;HIF-1 signaling pathway;MicroRNAs in cancer	Metabolism;Metabolism of porphyrins;Heme degradation;Transmembrane transport of small molecules;Iron uptake and transport	heme oxygenase (decyclizing) activity;phospholipase D activity;signal transducer activity;oxidoreductase activity;enzyme binding;heme binding;protein homodimerization activity;metal ion binding	angiogenesis;response to hypoxia;endothelial cell proliferation;wound healing involved in inflammatory response;negative regulation of leukocyte migration;porphyrin metabolic process;heme oxidation;cellular iron ion homeostasis;anti-apoptosis;response to oxidative stress;signal transduction;intracellular protein kinase cascade;small GTPase mediated signal transduction;excretion;regulation of bloo…	extracellular space;membrane fraction;nucleus;nucleolus;endoplasmic reticulum;endoplasmic reticulum membrane;microsome;cytosol;caveola	N/D	N/D	N/D	N/D	N/D	N/D	#DIV/0!	#DIV/0!	#DIV/0!	#DIV/0!
239	TLGAIVR	3295	NP_000405:NP_001186220:NP_001186221:NP_001278956:NP_001278957	TC92918	hydroxysteroid (17-beta) dehydrogenase 4	HSD17B4	Primary bile acid biosynthesis;Metabolic pathways;Peroxisome;Bile acid biosynthesis, cholesterol => cholate/chenodeoxycholate	Metabolism;Synthesis of bile acids and bile salts;Synthesis of bile acids and bile salts via 7alpha-hydroxycholesterol;Bile acid and bile salt metabolism;alpha-linolenic (omega3) and linoleic (omega6) acid metabolism;alpha-linolenic acid (ALA) metabolism;Beta-oxidation of pristanoyl-CoA;Beta-oxidation of very long chain fatty acids;Peroxisomal lipid metabolism;Metabolism of lipids and lipoproteins	3-hydroxyacyl-CoA dehydrogenase activity;estradiol 17-beta-dehydrogenase activity;binding;sterol transporter activity;oxidoreductase activity;long-chain-enoyl-CoA hydratase activity;lyase activity;isomerase activity;sterol binding;3alpha,7alpha,12alpha-trihydroxy-5beta-cholest-24-enoyl-CoA hydratase activity	very long-chain fatty acid metabolic process;bile acid biosynthetic process;bile acid metabolic process;sterol transport;fatty acid beta-oxidation using acyl-CoA oxidase;cellular lipid metabolic process;Sertoli cell development	mitochondrion;peroxisome;peroxisomal matrix	67.9439	59.9757	56.122	58.3958	58.4998	68.6911	61.3472	61.8622	1.0084	0.920967
240	TIPTDK	6342	NP_001007099:NP_001180528:NP_001180529:NP_001180546:NP_002970:XP_005271160:XP_011540237:XP_016857534	TC77240	sterol carrier protein 2	SCP2	Primary bile acid biosynthesis;PPAR signaling pathway;Metabolic pathways;Peroxisome;Bile acid biosynthesis, cholesterol => cholate/chenodeoxycholate	Metabolism;Synthesis of bile acids and bile salts;Synthesis of bile acids and bile salts via 7alpha-hydroxycholesterol;Bile acid and bile salt metabolism;alpha-linolenic (omega3) and linoleic (omega6) acid metabolism;alpha-linolenic acid (ALA) metabolism;Beta-oxidation of pristanoyl-CoA;Peroxisomal lipid metabolism;Metabolism of lipids and lipoproteins	catalytic activity;protein binding;lipid binding;transferase activity;transferase activity, transferring acyl groups other than amino-acyl groups;sterol binding;propanoyl-CoA C-acyltransferase activity	steroid biosynthetic process;bile acid biosynthetic process;transport;lipid transport;peroxisome organization;bile acid metabolic process;fatty acid beta-oxidation using acyl-CoA oxidase;cellular lipid metabolic process	nucleus;nucleolus;cytoplasm;mitochondrion;peroxisome;peroxisomal matrix;intracellular membrane-bounded organelle	44.5179	47.7253	45.4892	48.5146	55.659	50.6964	45.9108	51.6233	1.12443	0.0693098
241	SEVDLTR	51292	NP_001002000:NP_001002001:NP_001002002:NP_001269951:NP_001269952:NP_057660:XP_005267797:XP_005267798:XP_005267799	TC167316	guanosine monophosphate reductase 2	GMPR2	Purine metabolism	Metabolism;Metabolism of nucleotides;Purine metabolism;Purine salvage	GMP reductase activity;oxidoreductase activity;metal ion binding	purine base metabolic process;nucleotide metabolic process;purine-containing compound salvage;nucleobase, nucleoside and nucleotide metabolic process	cytosol	N/D	N/D	N/D	N/D	N/D	N/D	#DIV/0!	#DIV/0!	#DIV/0!	#DIV/0!
242	GYVDDPR	53343	NP_076952:NP_932155	TC86166	nudix (nucleoside diphosphate linked moiety X)-type motif 9	NUDT9	Purine metabolism	Metabolism;Metabolism of nucleotides;Phosphate bond hydrolysis by NUDT proteins	hydrolase activity;ADP-sugar diphosphatase activity;adenosine-diphosphatase activity;ADP-ribose diphosphatase activity	ADP catabolic process;IDP catabolic process	intracellular;mitochondrion	5.55717	4.66956	6.25369	4.73011	7.18165	8.70581	5.49347	6.87252	1.25103	0.330286
243	EQTADGVAVIPVLQR	11164	NP_054861	TC238868	nudix (nucleoside diphosphate linked moiety X)-type motif 5	NUDT5	Purine metabolism	Metabolism;Metabolism of nucleotides;Phosphate bond hydrolysis by NUDT proteins	magnesium ion binding;hydrolase activity;nucleoside-diphosphatase activity;ADP-sugar diphosphatase activity;ADP-ribose diphosphatase activity	nucleobase, nucleoside, nucleotide and nucleic acid metabolic process;nucleotide metabolic process;ribonucleoside diphosphate catabolic process;D-ribose catabolic process	intracellular	32.5999	34.5088	28.5983	20.0292	20.7303	23.205	31.9023	21.3215	0.668337	0.00601955
244	TLPQAEALDR	50808	NP_001186781:NP_001186782:NP_001186784:NP_001186785:NP_057366	TC179064	adenylate kinase 3	AK3	Purine metabolism;Adenine ribonucleotide biosynthesis, IMP => ADP,ATP	Hemostasis;Factors involved in megakaryocyte development and platelet production	nucleotide binding;adenylate kinase activity;ATP binding;GTP binding;transferase activity;nucleobase, nucleoside, nucleotide kinase activity;identical protein binding;nucleoside triphosphate adenylate kinase activity	nucleobase, nucleoside, nucleotide and nucleic acid metabolic process;AMP phosphorylation;blood coagulation	mitochondrion;mitochondrial matrix	22.6649	23.203	31.8254	27.9498	22.1873	21.9503	25.8978	24.0292	0.927847	0.627177
245	FIEDELQIPVK	159	NP_001117	TC180008	adenylosuccinate synthase	ADSS	Purine metabolism;Alanine, aspartate and glutamate metabolism;Metabolic pathways;Adenine ribonucleotide biosynthesis, IMP => ADP,ATP	Metabolism;Metabolism of nucleotides;Purine ribonucleoside monophosphate biosynthesis;Purine metabolism	nucleotide binding;magnesium ion binding;adenylosuccinate synthase activity;GTP binding;ligase activity;phosphate binding	immune system process;purine base metabolic process;purine nucleotide biosynthetic process;AMP biosynthetic process;purine ribonucleoside monophosphate biosynthetic process;nucleobase, nucleoside and nucleotide metabolic process	cytoplasm;cytosol;plasma membrane	38.4143	40.1471	34.0343	45.2839	42.6875	55.1877	37.5319	47.7197	1.27144	0.073248
246	GNTISPIIK	5471	NP_002694:XP_011532689	TC242770	phosphoribosyl pyrophosphate amidotransferase	PPAT	Purine metabolism;Alanine, aspartate and glutamate metabolism;Metabolic pathways;Inosine monophosphate biosynthesis, PRPP + glutamine => IMP	Metabolism;Metabolism of nucleotides;Purine ribonucleoside monophosphate biosynthesis;Purine metabolism	amidophosphoribosyltransferase activity;transferase activity, transferring glycosyl groups;metal ion binding;4 iron, 4 sulfur cluster binding	purine base metabolic process;purine nucleotide biosynthetic process;glutamine metabolic process;lactation;purine base biosynthetic process;nucleoside metabolic process;purine ribonucleoside monophosphate biosynthetic process;organ regeneration;cellular response to insulin stimulus;protein homotetramerization;nucleobase, nucleoside and nucleotide metabolic process;maternal process involved in fem…	soluble fraction;cytosol	14.7808	12.8218	16.2738	19.8631	18.8049	16.6499	14.6254	18.4393	1.26077	0.0502264
247	VLSQQAASVVK	158	NP_000017:NP_001304852:XP_011528279:XP_011528281:XP_016884125:XP_016884126:XP_016884127:XP_016884128:XP_016884129	TC158083	adenylosuccinate lyase	ADSL	Purine metabolism;Alanine, aspartate and glutamate metabolism;Metabolic pathways;Inosine monophosphate biosynthesis, PRPP + glutamine => IMP;Adenine ribonucleotide biosynthesis, IMP => ADP,ATP	Metabolism;Metabolism of nucleotides;Purine ribonucleoside monophosphate biosynthesis;Purine metabolism	N6-(1,2-dicarboxyethyl)AMP AMP-lyase (fumarate-forming) activity;lyase activity;(S)-2-(5-amino-1-(5-phospho-D-ribosyl)imidazole-4-carboxamido)succinate AMP-lyase (fumarate-forming) activity	response to hypoxia;purine base metabolic process;purine nucleotide biosynthetic process;AMP biosynthetic process;response to nutrient;aerobic respiration;purine ribonucleoside monophosphate biosynthetic process;protein tetramerization;nucleobase, nucleoside and nucleotide metabolic process	soluble fraction;cytoplasm;cytosol	34.1995	37.7156	43.0157	50.7183	36.4068	42.9496	38.3103	43.3582	1.13177	0.358121
248	NVLIVEDIIDTGK	3251	NP_000185	TC226030	hypoxanthine phosphoribosyltransferase 1	HPRT1	Purine metabolism;Drug metabolism - other enzymes;Metabolic pathways	Metabolism;Metabolism of nucleotides;Purine metabolism;Purine salvage	nucleotide binding;magnesium ion binding;hypoxanthine phosphoribosyltransferase activity;phosphoglucomutase activity;protein binding;transferase activity, transferring glycosyl groups;protein homodimerization activity;guanine phosphoribosyltransferase activity	response to amphetamine;purine base metabolic process;purine nucleotide biosynthetic process;purine ribonucleoside salvage;adenine salvage;guanine salvage;spermatogenesis;behavior;grooming behavior;nucleoside metabolic process;glucose 1-phosphate metabolic process;cytolysis;striatum development;cerebral cortex neuron differentiation;central nervous system neuron development;GMP salvage;IMP salvag…	soluble fraction;cytoplasm;cytosol	107.035	105.018	98.5548	102.86	130.376	128.888	103.536	120.708	1.16586	0.138337
249	IAQGVSGSIQDK	3614	NP_000874:NP_001096075:NP_001136045:NP_001136046:NP_001136047:NP_001136048:NP_899066	TC110217	IMP (inosine 5'-monophosphate) dehydrogenase 1	IMPDH1	Purine metabolism;Drug metabolism - other enzymes;Metabolic pathways;Guanine ribonucleotide biosynthesis IMP => GDP,GTP	Metabolism;Metabolism of nucleotides;Purine ribonucleoside monophosphate biosynthesis;Purine metabolism	nucleic acid binding;DNA binding;IMP dehydrogenase activity;oxidoreductase activity;metal ion binding	purine base metabolic process;purine nucleotide biosynthetic process;GMP biosynthetic process;purine ribonucleoside monophosphate biosynthetic process;lymphocyte proliferation;nucleobase, nucleoside and nucleotide metabolic process	nucleus;cytoplasm;cytosol	21.1545	15.5791	19.7229	17.5301	17.9412	19.4446	18.8188	18.3053	0.972711	0.786144
250	LNISEVDEQVR	272	NP_000471:NP_001020560:NP_001020561:NP_001165901	TC110879	adenosine monophosphate deaminase 3	AMPD3	Purine metabolism;Metabolic pathways	Metabolism;Metabolism of nucleotides;Purine metabolism;Purine salvage	AMP deaminase activity;hydrolase activity;metal ion binding	purine base metabolic process;AMP catabolic process;nucleotide metabolic process;purine ribonucleoside monophosphate biosynthetic process;purine-containing compound salvage;nucleobase, nucleoside and nucleotide metabolic process	cytosol	N/D	N/D	N/D	N/D	N/D	N/D	#DIV/0!	#DIV/0!	#DIV/0!	#DIV/0!
251	GGLGAPPLQSAR	271	NP_001244289:NP_004028:NP_631895	TC113862	adenosine monophosphate deaminase 2	AMPD2	Purine metabolism;Metabolic pathways	Metabolism;Metabolism of nucleotides;Purine metabolism;Purine salvage	AMP deaminase activity;hydrolase activity;metal ion binding	purine base metabolic process;purine nucleotide metabolic process;purine ribonucleoside monophosphate biosynthetic process;purine-containing compound salvage;nucleobase, nucleoside and nucleotide metabolic process	cellular_component;cytosol	10.6355	5.59048	6.51163	9.2074	9.26975	8.23427	7.57921	8.90381	1.17477	0.450844
252	AVLLGPPGAGK	204	NP_001186128:NP_001306070:NP_001306071:NP_001306072:NP_001616:NP_037543	TC262509	adenylate kinase 2	AK2	Purine metabolism;Metabolic pathways;Adenine ribonucleotide biosynthesis, IMP => ADP,ATP	Metabolism;Metabolism of nucleotides;Synthesis and interconversion of nucleotide di- and triphosphates	nucleotide binding;adenylate kinase activity;ATP binding;transferase activity	nucleobase, nucleoside and nucleotide interconversion;nucleobase, nucleoside and nucleotide metabolic process	mitochondrion;mitochondrial inner membrane;mitochondrial intermembrane space	289.723	291.588	284.648	252.916	252.247	286.927	288.653	264.03	0.914697	0.101795
253	ICILGPPAVGK	122481	NP_689540:XP_006720084:XP_006720085:XP_011534705:XP_016876445:XP_016876446:XP_016876447:XP_016876448:XP_016876449	TC133436	adenylate kinase 7	AK7	Purine metabolism;Metabolic pathways;Adenine ribonucleotide biosynthesis, IMP => ADP,ATP	Metabolism;Metabolism of nucleotides;Synthesis and interconversion of nucleotide di- and triphosphates	nucleotide binding;adenylate kinase activity;cytidylate kinase activity;ATP binding;transferase activity;nucleobase, nucleoside, nucleotide kinase activity	nucleobase, nucleoside, nucleotide and nucleic acid metabolic process;cell projection organization	cytoplasm;cytosol	N/D	N/D	N/D	N/D	N/D	N/D	#DIV/0!	#DIV/0!	#DIV/0!	#DIV/0!
254	ATEPVIAFYEK	203	NP_000467:NP_001305050:NP_001305051:XP_016869916:XP_016869917	TC118067	adenylate kinase 1	AK1	Purine metabolism;Metabolic pathways;Adenine ribonucleotide biosynthesis, IMP => ADP,ATP	Metabolism;Metabolism of nucleotides;Synthesis and interconversion of nucleotide di- and triphosphates	nucleotide binding;adenylate kinase activity;ATP binding;transferase activity;nucleobase, nucleoside, nucleotide kinase activity	nucleobase, nucleoside, nucleotide and nucleic acid metabolic process;cell cycle arrest;nucleobase, nucleoside and nucleotide interconversion;ATP metabolic process;nucleobase, nucleoside and nucleotide metabolic process	cytoplasm;mitochondrion;cytosol;plasma membrane	34.7118	35.9863	42.454	42.9032	34.2786	35.9152	37.7174	37.699	0.999512	0.996133
255	NTETEESLVK	2987	NP_000849:NP_001152862:NP_001152863	TC122840	guanylate kinase 1	GUK1	Purine metabolism;Metabolic pathways;Guanine ribonucleotide biosynthesis IMP => GDP,GTP	Metabolism;Metabolism of nucleotides;Abacavir transport and metabolism;Abacavir metabolism;Synthesis and interconversion of nucleotide di- and triphosphates	nucleotide binding;guanylate kinase activity;ATP binding;kinase activity;transferase activity	purine nucleotide metabolic process;nucleobase, nucleoside and nucleotide interconversion;nucleobase, nucleoside and nucleotide metabolic process	cytosol	8.26613	12.1438	12.5997	10.3199	12.7219	13.5351	11.0032	12.1923	1.10807	0.518094
256	EVYELLDSPGK	10606	NP_001072992:NP_001072993:NP_006443	TC70825	phosphoribosylaminoimidazole carboxylase, phosphoribosylaminoimidazole succinocarboxamide synthetase	PAICS	Purine metabolism;Metabolic pathways;Inosine monophosphate biosynthesis, PRPP + glutamine => IMP	Metabolism;Metabolism of nucleotides;Purine ribonucleoside monophosphate biosynthesis;Purine metabolism	nucleotide binding;phosphoribosylaminoimidazole carboxylase activity;phosphoribosylaminoimidazolesuccinocarboxamide synthase activity;protein binding;ATP binding;lyase activity;ligase activity	purine base metabolic process;purine nucleotide biosynthetic process;'de novo' IMP biosynthetic process;purine base biosynthetic process;purine ribonucleoside monophosphate biosynthetic process;nucleobase, nucleoside and nucleotide metabolic process	cytosol	193.065	227.517	191.656	204.54	195.945	237.833	204.08	212.773	1.0426	0.642461
257	NLTALGLNLVASGGTAK	471	NP_004035	TC235567	5-aminoimidazole-4-carboxamide ribonucleotide formyltransferase/IMP cyclohydrolase	ATIC	Purine metabolism;One carbon pool by folate;Metabolic pathways;Inosine monophosphate biosynthesis, PRPP + glutamine => IMP	Metabolism;Metabolism of nucleotides;Purine ribonucleoside monophosphate biosynthesis;Purine metabolism	IMP cyclohydrolase activity;phosphoribosylaminoimidazolecarboxamide formyltransferase activity;transferase activity;hydrolase activity;protein homodimerization activity	nucleobase, nucleoside, nucleotide and nucleic acid metabolic process;purine base metabolic process;purine nucleotide biosynthetic process;purine ribonucleoside monophosphate biosynthetic process;organ regeneration;nucleobase, nucleoside and nucleotide metabolic process	mitochondrion;cytosol	69.2213	62.4575	70.4059	76.2439	76.511	90.6762	67.3616	81.1437	1.2046	0.0622543
258	TVIYWLAEVK	318	NP_001152:NP_671701:NP_671702	TC63264	nudix (nucleoside diphosphate linked moiety X)-type motif 2	NUDT2	Purine metabolism;Pyrimidine metabolism	Cellular responses to stress;Detoxification of Reactive Oxygen Species	nucleotide binding;bis(5'-nucleosyl)-tetraphosphatase (asymmetrical) activity;GTP binding;bis(5'-nucleosyl)-tetraphosphatase (symmetrical) activity;hydrolase activity	nucleobase, nucleoside, nucleotide and nucleic acid metabolic process;induction of apoptosis	mitochondrion	28.7225	29.047	27.1275	29.7385	33.4543	27.9711	28.299	30.3879	1.07382	0.29166
259	EALPDGVNISK	54107	NP_001265184:NP_059139	TC242096	polymerase (DNA directed), epsilon 3 (p17 subunit)	POLE3	Purine metabolism;Pyrimidine metabolism;DNA replication;Base excision repair;Nucleotide excision repair;Metabolic pathways;HTLV-I infection	-	DNA-directed DNA polymerase activity;protein binding;transferase activity;nucleotidyltransferase activity;sequence-specific DNA binding	DNA replication;histone H3 acetylation	intracellular;nucleus;Ada2/Gcn5/Ada3 transcription activator complex	28.7305	30.4392	25.4067	20.6258	24.9508	22.7405	28.1921	22.7724	0.807757	0.0487252
260	IVEQPTVSVTEPK	10714	NP_006582:XP_005273773:XP_011543036	TC303972	polymerase (DNA-directed), delta 3, accessory subunit	POLD3	Purine metabolism;Pyrimidine metabolism;DNA replication;Base excision repair;Nucleotide excision repair;Mismatch repair;Homologous recombination;Metabolic pathways;HTLV-I infection	Translesion synthesis by Y family DNA polymerases bypasses lesions on DNA template;Recognition of DNA damage by PCNA-containing replication complex;Resolution of AP sites via the multiple-nucleotide patch replacement pathway;Telomere Maintenance;Cell Cycle;Polymerase switching on the C-strand of the telomere;Processive synthesis on the C-strand of the telomere;Telomere C-strand (Lagging Strand) S…	DNA-directed DNA polymerase activity;protein binding;transferase activity;nucleotidyltransferase activity	S phase of mitotic cell cycle;mitotic cell cycle;telomere maintenance via recombination;telomere maintenance;DNA synthesis involved in DNA repair;DNA-dependent DNA replication;DNA strand elongation involved in DNA replication;DNA repair;transcription-coupled nucleotide-excision repair;base-excision repair;nucleotide-excision repair;nucleotide-excision repair, DNA gap filling;mismatch repair;telom…	nucleus;nucleoplasm;delta DNA polymerase complex	14.9731	19.4037	13.2688	18.2663	13.6668	11.6524	15.8819	14.5285	0.914785	0.639923
261	ISPGGISQILDLVK	5558	NP_000938	TC286015	primase, DNA, polypeptide 2 (58kDa);	PRIM2	Purine metabolism;Pyrimidine metabolism;DNA replication;Metabolic pathways	Inhibition of replication initiation of damaged DNA by RB1/E2F1;E2F mediated regulation of DNA replication;Telomere Maintenance;Cell Cycle;Polymerase switching on the C-strand of the telomere;Telomere C-strand (Lagging Strand) Synthesis;Telomere C-strand synthesis initiation;Extension of Telomeres;Mitotic G1-G1/S phases;M/G1 Transition;DNA replication initiation;Activation of the pre-replicative …	DNA binding;DNA primase activity;transferase activity;nucleotidyltransferase activity;metal ion binding;4 iron, 4 sulfur cluster binding	G1/S transition of mitotic cell cycle;S phase of mitotic cell cycle;M/G1 transition of mitotic cell cycle;mitotic cell cycle;telomere maintenance via recombination;telomere maintenance;DNA replication;DNA replication, synthesis of RNA primer;DNA-dependent DNA replication initiation;DNA strand elongation involved in DNA replication;telomere maintenance via semi-conservative replication	nucleoplasm;alpha DNA polymerase:primase complex	6.68499	6.71791	6.35016	5.00577	4.7651	5.38113	6.58435	5.05067	0.767071	0.0020178
262	ISVPIDLQK	5557	NP_000937	TC293249	primase, DNA, polypeptide 1 (49kDa)	PRIM1	Purine metabolism;Pyrimidine metabolism;DNA replication;Metabolic pathways	Inhibition of replication initiation of damaged DNA by RB1/E2F1;E2F mediated regulation of DNA replication;Telomere Maintenance;Cell Cycle;Polymerase switching on the C-strand of the telomere;Telomere C-strand (Lagging Strand) Synthesis;Telomere C-strand synthesis initiation;Extension of Telomeres;Mitotic G1-G1/S phases;M/G1 Transition;DNA replication initiation;Activation of the pre-replicative …	DNA primase activity;transferase activity;nucleotidyltransferase activity;metal ion binding	G1/S transition of mitotic cell cycle;S phase of mitotic cell cycle;M/G1 transition of mitotic cell cycle;mitotic cell cycle;telomere maintenance via recombination;telomere maintenance;DNA replication;DNA replication, synthesis of RNA primer;DNA-dependent DNA replication initiation;DNA strand elongation involved in DNA replication;telomere maintenance via semi-conservative replication	nucleoplasm;alpha DNA polymerase:primase complex	6.61348	8.22557	7.09554	6.24007	5.64162	5.71865	7.31153	5.86678	0.802401	0.0481128
263	IVFVTGNAK	3704	NP_001254552:NP_001311169:NP_258412:XP_006723627:XP_006723628:XP_011527536	TC266054	inosine triphosphatase (nucleoside triphosphate pyrophosphatase)	ITPA	Purine metabolism;Pyrimidine metabolism;Drug metabolism - other enzymes;Metabolic pathways	Metabolism;Metabolism of nucleotides	nucleotide binding;hydrolase activity;metal ion binding;nucleoside-triphosphate diphosphatase activity	nucleotide metabolic process	cytoplasm	19.5026	23.1382	21.2989	24.4142	25.5409	20.4406	21.3132	23.4652	1.10097	0.313777
264	STLDIVLANK	6240	NP_001024	TC177610	ribonucleotide reductase M1	RRM1	Purine metabolism;Pyrimidine metabolism;Glutathione metabolism;Metabolic pathways	Metabolism;Metabolism of nucleotides;Synthesis and interconversion of nucleotide di- and triphosphates	nucleotide binding;ribonucleoside-diphosphate reductase activity;ATP binding;oxidoreductase activity	DNA replication;deoxyribonucleotide biosynthetic process;nucleobase, nucleoside and nucleotide interconversion;nucleobase, nucleoside and nucleotide metabolic process	nucleoplasm;cytoplasm;cytosol;ribonucleoside-diphosphate reductase complex	25.6691	30.2608	30.6454	20.5846	20.9428	27.9914	28.8584	23.1729	0.802987	0.120842
265	LLVELGFSK	50484	NP_001165948:NP_001165949:NP_056528	TC86471	ribonucleotide reductase M2 B (TP53 inducible)	RRM2B	Purine metabolism;Pyrimidine metabolism;Glutathione metabolism;p53 signaling pathway;Metabolic pathways	Metabolism;Metabolism of nucleotides;Generic Transcription Pathway;Transcriptional Regulation by TP53;Synthesis and interconversion of nucleotide di- and triphosphates;TP53 Regulates Metabolic Genes;Gene Expression	ribonucleoside-diphosphate reductase activity;oxidoreductase activity;transition metal ion binding	kidney development;renal system process;DNA replication;mitochondrial DNA replication;DNA repair;induction of apoptosis;response to oxidative stress;deoxyribonucleoside diphosphate metabolic process;deoxyribonucleoside triphosphate metabolic process;deoxyribonucleotide biosynthetic process;nucleobase, nucleoside and nucleotide interconversion;nucleobase, nucleoside and nucleotide metabolic process	nucleus;nucleoplasm;nucleolus;cytoplasm	4.32309	4.45335	3.50362	6.16812	5.62959	7.6105	4.09335	6.4694	1.58047	0.022962
266	ISIEGNIAAGK	1633	NP_000779	TC141942	deoxycytidine kinase	DCK	Purine metabolism;Pyrimidine metabolism;Metabolic pathways	Metabolism;Metabolism of nucleotides;Pyrimidine salvage reactions;Purine metabolism;Pyrimidine metabolism;Purine salvage	nucleotide binding;magnesium ion binding;deoxycytidine kinase activity;ATP binding;drug binding;kinase activity;transferase activity;phosphotransferase activity, alcohol group as acceptor;nucleoside kinase activity;pyrimidine deoxyribonucleoside binding;protein homodimerization activity	purine base metabolic process;pyrimidine base metabolic process;pyrimidine nucleotide metabolic process;nucleotide biosynthetic process;drug metabolic process;pyrimidine nucleoside salvage;purine-containing compound salvage;deoxycytidine metabolic process;nucleobase, nucleoside and nucleotide metabolic process	nucleus;cytosol	90.3891	73.4109	66.4935	65.6426	74.2515	73.5132	76.7645	71.1357	0.926675	0.500817
267	VNVFSR	29922	NP_037462:NP_932076:XP_016856588	TC175931	non-metastatic cells 7, protein expressed in (nucleoside-diphosphate kinase)	NME7	Purine metabolism;Pyrimidine metabolism;Metabolic pathways;Pyrimidine ribonucleotide biosynthesis, UMP => UDP/UTP,CDP/CTP;Adenine ribonucleotide biosynthesis, IMP => ADP,ATP;Guanine ribonucleotide biosynthesis IMP => GDP,GTP	-	nucleotide binding;nucleoside diphosphate kinase activity;ATP binding;kinase activity;transferase activity;metal ion binding	GTP biosynthetic process;UTP biosynthetic process;CTP biosynthetic process;nucleotide metabolic process	centrosome	N/D	N/D	N/D	N/D	N/D	N/D	#DIV/0!	#DIV/0!	#DIV/0!	#DIV/0!
268	NIIHGSDSVESAEK	4830	NP_000260:NP_937818	TC232119	non-metastatic cells 1, protein (NM23A) expressed in	NME1	Purine metabolism;Pyrimidine metabolism;Metabolic pathways;Pyrimidine ribonucleotide biosynthesis, UMP => UDP/UTP,CDP/CTP;Adenine ribonucleotide biosynthesis, IMP => ADP,ATP;Guanine ribonucleotide biosynthesis IMP => GDP,GTP	Metabolism;Metabolism of nucleotides;Synthesis and interconversion of nucleotide di- and triphosphates	nucleotide binding;magnesium ion binding;deoxyribonuclease activity;nucleoside diphosphate kinase activity;protein binding;ATP binding;GTP binding;kinase activity;transferase activity;identical protein binding;gamma-tubulin binding	negative regulation of myeloid leukocyte differentiation;nucleoside diphosphate phosphorylation;GTP biosynthetic process;UTP biosynthetic process;CTP biosynthetic process;endocytosis;nervous system development;negative regulation of cell proliferation;nucleotide metabolic process;nucleobase, nucleoside and nucleotide interconversion;cell differentiation;response to drug;regulation of apoptosis;po…	nucleus;cytoplasm;centrosome;cytosol;intermediate filament;perinuclear region of cytoplasm	119.205	64.9717	57.3103	121.658	104.505	137.205	80.4955	121.123	1.50471	0.133798
269	VLPVGDEVVGIVGYTSK	4907	NP_002517	TC228591	5'-nucleotidase, ecto (CD73)	NT5E	Purine metabolism;Pyrimidine metabolism;Nicotinate and nicotinamide metabolism;Metabolic pathways	Metabolism;Metabolism of nucleotides;Pyrimidine catabolism;Purine metabolism;Pyrimidine metabolism;Purine catabolism	nucleotide binding;ferrous iron binding;5'-nucleotidase activity;hydrolase activity, acting on ester bonds;metal ion binding	purine base metabolic process;purine nucleotide biosynthetic process;purine nucleotide catabolic process;AMP catabolic process;pyrimidine base metabolic process;DNA metabolic process;nucleotide catabolic process;adenosine biosynthetic process;pyrimidine nucleoside catabolic process;negative regulation of inflammatory response;nucleobase, nucleoside and nucleotide metabolic process	membrane fraction;cytoplasm;plasma membrane;anchored to membrane	3.56054	3.94357	4.48551	5.68119	7.13631	6.26197	3.99654	6.35982	1.59133	0.00918068
270	LGADAVGMSTVPEVIVAR	4860	NP_000261	TC244959	purine nucleoside phosphorylase	PNP	Purine metabolism;Pyrimidine metabolism;Nicotinate and nicotinamide metabolism;Metabolic pathways	Metabolism;Metabolism of nucleotides;Purine metabolism;Purine salvage;Purine catabolism	nucleoside binding;purine base binding;purine-nucleoside phosphorylase activity;drug binding;phosphate binding	nucleobase, nucleoside, nucleotide and nucleic acid metabolic process;purine base metabolic process;inosine catabolic process;purine nucleotide catabolic process;nicotinamide riboside catabolic process;immune response;nucleoside metabolic process;NAD biosynthesis via nicotinamide riboside salvage pathway;urate biosynthetic process;positive regulation of T cell proliferation;response to drug;purin…	intracellular;cytoplasm;cytosol;cytoskeleton	26.723	24.0441	22.757	41.006	37.8825	63.6939	24.5081	47.5275	1.93926	0.0487365
271	GLVFDTLYGNLLK	22978	NP_001127845:NP_036361:XP_005269689:XP_005269690:XP_005269691:XP_005269692:XP_005269693:XP_005269694:XP_005269695:XP_005269696:XP_011537839:XP_016871436:XP_016871437	TC106996	5'-nucleotidase, cytosolic II	NT5C2	Purine metabolism;Pyrimidine metabolism;Nicotinate and nicotinamide metabolism;Metabolic pathways	Metabolism;Metabolism of nucleotides;Abacavir transport and metabolism;Abacavir metabolism;Purine metabolism;Purine catabolism	nucleotide binding;protein binding;5'-nucleotidase activity;hydrolase activity;metal ion binding	purine base metabolic process;purine nucleotide catabolic process;nucleotide metabolic process;nucleobase, nucleoside and nucleotide metabolic process	cytoplasm;cytosol	14.2789	15.3366	13.3624	8.45862	8.25221	8.49025	14.326	8.40036	0.586373	0.000500969
272	DNSNIILLGDSQGDLR	51251	NP_001002009:NP_001002010:NP_001159590:NP_057573:XP_011513711	TC149366	5'-nucleotidase, cytosolic III	NT5C3	Purine metabolism;Pyrimidine metabolism;Nicotinate and nicotinamide metabolism;Metabolic pathways	Metabolism;Metabolism of nucleotides;Pyrimidine catabolism;Pyrimidine metabolism	nucleotide binding;magnesium ion binding;5'-nucleotidase activity;2'-phosphotransferase activity;hydrolase activity	pyrimidine base metabolic process;pyrimidine nucleoside metabolic process;nucleotide metabolic process;adenosine metabolic process;pyrimidine nucleoside catabolic process;nucleobase, nucleoside and nucleotide metabolic process	cytoplasm;mitochondrion;endoplasmic reticulum;cytosol	9.06633	7.17306	8.19102	9.25946	8.56621	14.6168	8.14347	10.8141	1.32795	0.250404
273	ALTQLQVR	87178	NP_149100	TC175377	polyribonucleotide nucleotidyltransferase 1	PNPT1	Purine metabolism;Pyrimidine metabolism;RNA degradation	-	3'-5'-exoribonuclease activity;polyribonucleotide nucleotidyltransferase activity;protein binding;poly(U) RNA binding;transferase activity;poly(G) RNA binding;miRNA binding	mitochondrial mRNA catabolic process;positive regulation of mitochondrial RNA catabolic process;mitochondrial RNA 5'-end processing;mitochondrial RNA 3'-end processing;mRNA polyadenylation;RNA processing;RNA catabolic process;mRNA catabolic process;cellular response to oxidative stress;cellular response to interferon-beta;regulation of cellular respiration;RNA polyadenylation;negative regulation …	cytoplasm;mitochondrion;mitochondrial intermembrane space;plasma membrane;mitochondrial degradosome	N/D	N/D	N/D	N/D	N/D	N/D	#DIV/0!	#DIV/0!	#DIV/0!	#DIV/0!
274	LLNYAPLEK	5441	NP_066951	TC122500	polymerase (RNA) II (DNA directed) polypeptide L, 7.6kDa	POLR2L	Purine metabolism;Pyrimidine metabolism;RNA polymerase;Huntington's disease;Metabolic pathways;Cytosolic DNA-sensing pathway;Epstein-Barr virus infection	HIV Life Cycle;Late Phase of HIV Life Cycle;HIV Infection;Disease;Formation of HIV elongation complex in the absence of HIV Tat;Formation of the HIV-1 Early Elongation Complex;RNA Pol II CTD phosphorylation and interaction with CE;HIV Transcription Initiation;RNA Polymerase II HIV Promoter Escape;HIV Transcription Elongation;Transcription of the HIV genome;Formation of HIV-1 elongation complex co…	DNA binding;DNA-directed RNA polymerase activity;protein kinase activity;zinc ion binding;metal ion binding	nuclear mRNA splicing, via spliceosome;DNA repair;transcription-coupled nucleotide-excision repair;nucleotide-excision repair;regulation of transcription from RNA polymerase I promoter;transcription from RNA polymerase II promoter;transcription initiation from RNA polymerase II promoter;transcription elongation from RNA polymerase II promoter;mRNA capping;transcription from RNA polymerase III pro…	nucleus;nucleoplasm;DNA-directed RNA polymerase II, core complex	30.8301	24.0209	19.8347	22.9685	30.7863	22.6505	24.8952	25.4685	1.02303	0.897173
275	DIDPEGK	5437	NP_006223	TC63011	polymerase (RNA) II (DNA directed) polypeptide H	POLR2H	Purine metabolism;Pyrimidine metabolism;RNA polymerase;Huntington's disease;Metabolic pathways;Cytosolic DNA-sensing pathway;Epstein-Barr virus infection	HIV Life Cycle;Late Phase of HIV Life Cycle;HIV Infection;Disease;Formation of HIV elongation complex in the absence of HIV Tat;Formation of the HIV-1 Early Elongation Complex;RNA Pol II CTD phosphorylation and interaction with CE;HIV Transcription Initiation;RNA Polymerase II HIV Promoter Escape;HIV Transcription Elongation;Transcription of the HIV genome;Formation of HIV-1 elongation complex co…	DNA-directed RNA polymerase activity;protein kinase activity;zinc ion binding	nuclear mRNA splicing, via spliceosome;DNA repair;transcription-coupled nucleotide-excision repair;nucleotide-excision repair;transcription, DNA-dependent;transcription from RNA polymerase I promoter;transcription initiation from RNA polymerase I promoter;transcription elongation from RNA polymerase I promoter;termination of RNA polymerase I transcription;transcription from RNA polymerase II prom…	nucleus;nucleoplasm;DNA-directed RNA polymerase II, core complex;nucleolus	41.9279	44.3548	45.7628	38.023	42.9671	42.0318	44.0152	41.0073	0.931663	0.185822
276	IQAGDPVAR	5434	NP_001303252:NP_001303253:NP_002686:XP_011526372:XP_016882372	TC118087	polymerase (RNA) II (DNA directed) polypeptide E, 25kDa	POLR2E	Purine metabolism;Pyrimidine metabolism;RNA polymerase;Huntington's disease;Metabolic pathways;Cytosolic DNA-sensing pathway;Epstein-Barr virus infection	HIV Life Cycle;Late Phase of HIV Life Cycle;HIV Infection;Disease;Formation of HIV elongation complex in the absence of HIV Tat;Formation of the HIV-1 Early Elongation Complex;RNA Pol II CTD phosphorylation and interaction with CE;HIV Transcription Initiation;RNA Polymerase II HIV Promoter Escape;HIV Transcription Elongation;Transcription of the HIV genome;Formation of HIV-1 elongation complex co…	DNA binding;DNA-directed RNA polymerase activity;protein kinase activity	nuclear mRNA splicing, via spliceosome;DNA repair;transcription-coupled nucleotide-excision repair;nucleotide-excision repair;transcription from RNA polymerase II promoter;transcription initiation from RNA polymerase II promoter;transcription elongation from RNA polymerase II promoter;mRNA capping;transcription from RNA polymerase III promoter;transcription elongation from RNA polymerase III prom…	nucleus;nucleoplasm;DNA-directed RNA polymerase II, core complex	10.9846	11.2494	9.17817	13.8754	13.2863	12.9358	10.4707	13.3658	1.2765	0.0148561
277	IPIIIR	5435	NP_001288058:NP_068809	TC101318	polymerase (RNA) II (DNA directed) polypeptide F	POLR2F	Purine metabolism;Pyrimidine metabolism;RNA polymerase;Huntington's disease;Metabolic pathways;Cytosolic DNA-sensing pathway;Epstein-Barr virus infection	HIV Life Cycle;Late Phase of HIV Life Cycle;HIV Infection;Disease;Formation of HIV elongation complex in the absence of HIV Tat;Formation of the HIV-1 Early Elongation Complex;RNA Pol II CTD phosphorylation and interaction with CE;HIV Transcription Initiation;RNA Polymerase II HIV Promoter Escape;HIV Transcription Elongation;Transcription of the HIV genome;Formation of HIV-1 elongation complex co…	DNA binding;DNA-directed RNA polymerase activity;protein kinase activity	nuclear mRNA splicing, via spliceosome;DNA repair;transcription-coupled nucleotide-excision repair;nucleotide-excision repair;transcription from RNA polymerase II promoter;transcription initiation from RNA polymerase II promoter;transcription elongation from RNA polymerase II promoter;mRNA capping;transcription from RNA polymerase III promoter;transcription elongation from RNA polymerase III prom…	nucleus;nucleoplasm;DNA-directed RNA polymerase II, core complex;nucleolus;RNA polymerase complex	14.5321	12.4703	15.242	16.391	12.5665	14.1071	14.0814	14.3549	1.01942	0.853399
278	LFTEVEGTCTGK	5436	NP_002687	TC122855	polymerase (RNA) II (DNA directed) polypeptide G	POLR2G	Purine metabolism;Pyrimidine metabolism;RNA polymerase;Huntington's disease;Metabolic pathways;Epstein-Barr virus infection	HIV Life Cycle;Late Phase of HIV Life Cycle;HIV Infection;Disease;Formation of HIV elongation complex in the absence of HIV Tat;Formation of the HIV-1 Early Elongation Complex;RNA Pol II CTD phosphorylation and interaction with CE;HIV Transcription Initiation;RNA Polymerase II HIV Promoter Escape;HIV Transcription Elongation;Transcription of the HIV genome;Formation of HIV-1 elongation complex co…	RNA binding;DNA-directed RNA polymerase activity;protein kinase activity	nuclear mRNA splicing, via spliceosome;DNA repair;transcription-coupled nucleotide-excision repair;nucleotide-excision repair;transcription from RNA polymerase II promoter;transcription initiation from RNA polymerase II promoter;transcription elongation from RNA polymerase II promoter;mRNA capping;protein phosphorylation;apoptosis;RNA splicing;gene expression;viral reproduction;positive regulatio…	nucleus;nucleoplasm;DNA-directed RNA polymerase II, core complex	N/D	N/D	N/D	N/D	N/D	N/D	#DIV/0!	#DIV/0!	#DIV/0!	#DIV/0!
279	AAETIIDTK	64425	NP_001269695:NP_071935:XP_005251604	TC235141	polymerase (RNA) I polypeptide E, 53kDa	POLR1E	Purine metabolism;Pyrimidine metabolism;RNA polymerase;Metabolic pathways	Epigenetic regulation of gene expression;NoRC negatively regulates rRNA expression;RNA Polymerase I, RNA Polymerase III, and Mitochondrial Transcription;Negative epigenetic regulation of rRNA expression;RNA Polymerase I Transcription Initiation;RNA Polymerase I Promoter Escape;RNA Polymerase I Chain Elongation;RNA Polymerase I Promoter Clearance;RNA Polymerase I Transcription Termination;RNA Poly…	DNA binding;DNA-directed RNA polymerase activity	rRNA transcription	nucleus;nucleolus;cytoplasm;cell junction	10.6468	8.07093	8.97002	11.4089	7.80995	14.2753	9.22924	11.1647	1.20971	0.391592
280	LDLQWVQVLSEGWATPLK	9060	NP_001015880:NP_004661	TC241675	3'-phosphoadenosine 5'-phosphosulfate synthase 2	PAPSS2	Purine metabolism;Selenocompound metabolism;Sulfur metabolism;Metabolic pathways	Metabolism;Phase II conjugation;Cytosolic sulfonation of small molecules;Glycosaminoglycan metabolism;Transport and synthesis of PAPS;Biological oxidations;Metabolism of amino acids and derivatives;Metabolism of carbohydrates;Selenoamino acid metabolism;Metabolism of ingested H2SeO4 and H2SeO3 into H2Se	nucleotide binding;adenylylsulfate kinase activity;sulfate adenylyltransferase (ATP) activity;ATP binding;kinase activity;nucleotidyltransferase activity	sulfate assimilation;skeletal system development;xenobiotic metabolic process;3'-phosphoadenosine 5'-phosphosulfate metabolic process;3'-phosphoadenosine 5'-phosphosulfate biosynthetic process	cytosol	18.198	21.4793	18.6495	7.31068	9.21867	9.16973	19.4423	8.56636	0.440605	0.000831034
281	QTLSTPGTIILGTIPVPK	84284	NP_115700	TC68238	chromosome 1 open reading frame 57	C1orf57	Purine metabolism;Thiamine metabolism;Metabolic pathways	-	nucleotide binding;ATP binding;transferase activity;hydrolase activity;nucleoside-triphosphatase activity;nucleotide phosphatase activity	-	integral to membrane	15.4769	24.3527	16.3473	24.7088	30.0258	29.1389	18.7256	27.9578	1.49303	0.0476094
282	TVIVAALDGTFQR	7083	NP_003249:XP_016880481	TC58398	thymidine kinase 1, soluble	TK1	Pyrimidine metabolism;Drug metabolism - other enzymes;Metabolic pathways	Metabolism;Metabolism of nucleotides;Pyrimidine salvage reactions;Pyrimidine metabolism	nucleotide binding;thymidine kinase activity;ATP binding;zinc ion binding;kinase activity;transferase activity;nucleoside kinase activity;metal ion binding	nucleobase, nucleoside, nucleotide and nucleic acid metabolic process;pyrimidine base metabolic process;DNA replication;nucleotide biosynthetic process;pyrimidine nucleoside salvage;protein homotetramerization;nucleobase, nucleoside and nucleotide metabolic process	cytoplasm;cytosol	19.5322	25.969	22.7019	30.0827	34.8594	22.208	22.7344	29.05	1.2778	0.200952
283	SEPPLLR	54963	NP_001180308:NP_060329:XP_005260273:XP_006723869:XP_006723870:XP_006723871:XP_006723872:XP_006723873:XP_006723874:XP_011527170:XP_011527175:XP_016883383:XP_016883384:XP_016883385:XP_016883386:XP_016883387:XP_016883388:XP_016883389:XP_016883390	TC90231	uridine-cytidine kinase 1-like 1	UCKL1	Pyrimidine metabolism;Drug metabolism - other enzymes;Metabolic pathways	-	nucleotide binding;uridine kinase activity;protein binding;ATP binding;kinase activity;transferase activity;phosphotransferase activity, alcohol group as acceptor	metabolic process;interspecies interaction between organisms	nucleus;cytoplasm;endoplasmic reticulum	N/D	N/D	N/D	N/D	N/D	N/D	#DIV/0!	#DIV/0!	#DIV/0!	#DIV/0!
284	FADIGNTVK	7372	NP_000364	TC175497	uridine monophosphate synthetase	UMPS	Pyrimidine metabolism;Drug metabolism - other enzymes;Metabolic pathways;Uridine monophosphate biosynthesis, glutamine (+ PRPP) => UMP	Metabolism;Metabolism of nucleotides;Pyrimidine biosynthesis;Pyrimidine metabolism	orotate phosphoribosyltransferase activity;orotidine-5'-phosphate decarboxylase activity;transferase activity, transferring glycosyl groups;lyase activity	pyrimidine base metabolic process;'de novo' pyrimidine base biosynthetic process;pyrimidine nucleotide biosynthetic process;UMP biosynthetic process;nucleoside metabolic process;'de novo' UMP biosynthetic process;pyrimidine nucleoside biosynthetic process;nucleobase, nucleoside and nucleotide metabolic process	nucleus;cytoplasm;cytosol	35.25	35.0741	32.5675	32.687	33.1783	28.9827	34.2972	31.616	0.921824	0.165453
285	VLSEDAIR	1841	NP_001158503:NP_001307831:NP_001307833:NP_001307834:NP_036277	TC69528	deoxythymidylate kinase (thymidylate kinase)	DTYMK	Pyrimidine metabolism;Metabolic pathways	Metabolism;Metabolism of nucleotides;Synthesis and interconversion of nucleotide di- and triphosphates	nucleotide binding;thymidylate kinase activity;ATP binding;kinase activity;transferase activity;nucleoside phosphate kinase activity	dTDP biosynthetic process;cell cycle;cell proliferation;nucleotide biosynthetic process;nucleobase, nucleoside and nucleotide interconversion;nucleoside monophosphate phosphorylation;nucleobase, nucleoside and nucleotide metabolic process;cellular response to growth factor stimulus	cytosol	53.3024	59.8942	41.9405	54.6649	55.0516	49.2101	51.7124	52.9755	1.02443	0.831785
286	GNVGVVLFNFGK	1854	NP_001020419:NP_001020420:NP_001939:XP_011519617	TC142318	deoxyuridine triphosphatase	DUT	Pyrimidine metabolism;Metabolic pathways	Metabolism;Metabolism of nucleotides;Pyrimidine biosynthesis;Pyrimidine metabolism	dUTP diphosphatase activity;protein binding;hydrolase activity	nucleobase, nucleoside, nucleotide and nucleic acid metabolic process;pyrimidine base metabolic process;DNA replication;nucleotide metabolic process;dUTP metabolic process;pyrimidine nucleoside biosynthetic process;nucleobase, nucleoside and nucleotide metabolic process	nucleus;nucleoplasm;mitochondrion	287.511	280.545	245.274	261.684	298.665	312.27	271.11	290.873	1.07289	0.378676
287	LIIQAGIK	1635	NP_001012750:NP_001912	TC120297	dCMP deaminase	DCTD	Pyrimidine metabolism;Metabolic pathways	Metabolism;Metabolism of nucleotides;Pyrimidine biosynthesis;Pyrimidine metabolism	dCMP deaminase activity;zinc ion binding;hydrolase activity, acting on carbon-nitrogen (but not peptide) bonds;metal ion binding	pyrimidine base metabolic process;pyrimidine nucleotide metabolic process;nucleotide biosynthetic process;pyrimidine nucleoside biosynthetic process;nucleobase, nucleoside and nucleotide metabolic process	cytosol	39.1705	37.5099	29.3757	31.8456	33.2059	40.4311	35.352	35.1609	0.994593	0.96446
288	ADGILVPGGFGIR	56474	NP_001137474:NP_062831:NP_787055:XP_005274619:XP_006724566:XP_011543847	TC180639	CTP synthase II	CTPS2	Pyrimidine metabolism;Metabolic pathways;Pyrimidine ribonucleotide biosynthesis, UMP => UDP/UTP,CDP/CTP	Metabolism;Metabolism of nucleotides;Synthesis and interconversion of nucleotide di- and triphosphates	nucleotide binding;CTP synthase activity;ATP binding;ligase activity	pyrimidine nucleotide metabolic process;pyrimidine nucleotide biosynthetic process;glutamine metabolic process;nucleobase, nucleoside and nucleotide interconversion;nucleobase, nucleoside and nucleotide metabolic process	mitochondrion;cytosol	10.8554	7.2932	6.28671	8.47614	11.7544	9.29337	8.14511	9.84131	1.20825	0.374976
289	GIIASSVGTILK	1503	NP_001896	TC228242	CTP synthase	CTPS	Pyrimidine metabolism;Metabolic pathways;Pyrimidine ribonucleotide biosynthesis, UMP => UDP/UTP,CDP/CTP	Metabolism;Metabolism of nucleotides;Synthesis and interconversion of nucleotide di- and triphosphates	nucleotide binding;CTP synthase activity;ATP binding;ligase activity	nucleobase, nucleoside, nucleotide and nucleic acid metabolic process;pyrimidine nucleotide biosynthetic process;CTP biosynthetic process;glutamine metabolic process;nucleobase, nucleoside and nucleotide interconversion;response to drug;nucleobase, nucleoside and nucleotide metabolic process	cellular_component;cytosol	82.288	93.3214	103.28	98.4428	95.3804	102.736	92.9631	98.8532	1.06336	0.411276
290	IVPVEITISLLK	51727	NP_057392	TC139595	cytidine monophosphate (UMP-CMP) kinase 1, cytosolic	CMPK1	Pyrimidine metabolism;Metabolic pathways;Pyrimidine ribonucleotide biosynthesis, UMP => UDP/UTP,CDP/CTP	Metabolism;Metabolism of nucleotides;Synthesis and interconversion of nucleotide di- and triphosphates	nucleotide binding;cytidylate kinase activity;uridine kinase activity;ATP binding;transferase activity;phosphotransferase activity, phosphate group as acceptor	UMP biosynthetic process;pyrimidine ribonucleotide biosynthetic process;nucleobase, nucleoside and nucleotide interconversion;nucleobase, nucleoside and nucleotide metabolic process	nucleus;cytoplasm;cytosol	403.965	308.888	305.745	426.341	515.733	455.714	339.533	465.929	1.37227	0.0384679
291	VMVLDFVTPTPLGTR	7296	NP_001087240:NP_003321:NP_877393:NP_877419:NP_877420	TC130859	thioredoxin reductase 1	TXNRD1	Pyrimidine metabolism;Selenocompound metabolism	Disease;Uptake and function of diphtheria toxin;Uptake and actions of bacterial toxins;Infectious disease;Metabolism;Metabolism of nucleotides;PPARA activates gene expression;Generic Transcription Pathway;Cellular responses to stress;Detoxification of Reactive Oxygen Species;Transcriptional Regulation by TP53;Regulation of lipid metabolism by Peroxisome proliferator-activated receptor alpha (PPAR…	thioredoxin-disulfide reductase activity;electron carrier activity;protein disulfide oxidoreductase activity;oxidoreductase activity;flavin adenine dinucleotide binding;NADP binding	transport;signal transduction;nucleobase, nucleoside and nucleotide interconversion;electron transport chain;cellular lipid metabolic process;cell redox homeostasis;nucleobase, nucleoside and nucleotide metabolic process	nucleus;nucleolus;cytoplasm;cytosol	31.5132	31.0813	29.6312	36.1244	35.3958	33.3959	30.7419	34.972	1.1376	0.0131258
292	ILVDSR	10587	NP_006431	TC109903	thioredoxin reductase 2	TXNRD2	Pyrimidine metabolism;Selenocompound metabolism	Cellular responses to stress;Detoxification of Reactive Oxygen Species	thioredoxin-disulfide reductase activity;protein binding;oxidoreductase activity;protein homodimerization activity;flavin adenine dinucleotide binding;NADP binding	response to oxygen radical;heart development;response to selenium ion;hemopoiesis;cell redox homeostasis	cytoplasm;mitochondrion	15.3659	12.7572	11.1636	15.0222	10.5097	17.4111	13.0956	14.3143	1.09307	0.633527
293	CDFPIMK	2739	NP_006699	TC244803	glyoxalase I	GLO1	Pyruvate metabolism	The citric acid (TCA) cycle and respiratory electron transport;Metabolism;Pyruvate metabolism;Pyruvate metabolism and Citric Acid (TCA) cycle	lactoylglutathione lyase activity;lyase activity;metal ion binding	carbohydrate metabolic process;glutathione metabolic process;anti-apoptosis;methylglyoxal metabolic process	soluble fraction;cytoplasm	74.4657	59.9035	41.5478	98.2116	48.3917	61.1435	58.639	69.2489	1.18094	0.581571
294	LFTPDVIR	4200	NP_001161807:NP_002387	TC226841	malic enzyme 2, NAD(+)-dependent, mitochondrial	ME2	Pyruvate metabolism;Carbon metabolism	-	malate dehydrogenase (decarboxylating) activity;binding;electron carrier activity;oxidoreductase activity;malate dehydrogenase (oxaloacetate-decarboxylating) activity;metal ion binding;NAD binding	malate metabolic process	mitochondrion;mitochondrial matrix;intracellular membrane-bounded organelle	44.3131	48.4948	32.222	42.7516	45.7951	32.6034	41.6766	40.3833	0.968968	0.847409
295	DPLYIGLR	4199	NP_002386:XP_011534138	TC244775	malic enzyme 1, NADP(+)-dependent, cytosolic	ME1	Pyruvate metabolism;PPAR signaling pathway;Metabolic pathways;Carbon metabolism	Metabolism;PPARA activates gene expression;Regulation of lipid metabolism by Peroxisome proliferator-activated receptor alpha (PPARalpha);Fatty acid, triacylglycerol, and ketone body metabolism;Metabolism of lipids and lipoproteins	malic enzyme activity;malate dehydrogenase (oxaloacetate-decarboxylating) (NADP+) activity;binding;electron carrier activity;oxidoreductase activity;malate dehydrogenase (oxaloacetate-decarboxylating) activity;manganese ion binding;ADP binding;metal ion binding;NADP binding;NAD binding	carbohydrate metabolic process;malate metabolic process;NADP biosynthetic process;response to hormone stimulus;response to carbohydrate stimulus;cellular lipid metabolic process	soluble fraction;cytoplasm;cytosol	13.4445	22.5067	15.1296	11.2399	16.4917	10.3957	17.0269	12.7091	0.746413	0.269754
296	LANILFTQELAR	51109	NP_057110	TC50353	retinol dehydrogenase 11 (all-trans/9-cis/11-cis)	RDH11	Retinol metabolism;Metabolic pathways	Signal Transduction;Visual phototransduction;The canonical retinoid cycle in rods (twilight vision);Retinoid metabolism and transport;Metabolism;Metabolism of vitamins and cofactors;Signaling by Retinoic Acid;RA biosynthesis pathway;Metabolism of fat-soluble vitamins	retinol dehydrogenase activity;binding;oxidoreductase activity;NADP-retinol dehydrogenase activity	retinoid metabolic process;steroid metabolic process;retinol metabolic process	intracellular;endoplasmic reticulum;endoplasmic reticulum membrane;membrane;integral to membrane	N/D	N/D	N/D	N/D	N/D	N/D	#DIV/0!	#DIV/0!	#DIV/0!	#DIV/0!
297	NAEVGTNLIK	53630	NP_059125:XP_016878775:XP_016878776:XP_016878777:XP_016878778	TC235223	beta-carotene 15,15'-monooxygenase 1	BCMO1	Retinol metabolism;Metabolic pathways	Signal Transduction;Visual phototransduction;Retinoid metabolism and transport;Metabolism;Metabolism of vitamins and cofactors;Metabolism of fat-soluble vitamins	beta-carotene 15,15'-monooxygenase activity;monooxygenase activity;metal ion binding	retinoid metabolic process;steroid metabolic process	cytosol	N/D	N/D	N/D	N/D	N/D	N/D	#DIV/0!	#DIV/0!	#DIV/0!	#DIV/0!
298	NIVAAMK	645	NP_000704	TC236025	biliverdin reductase B (flavin reductase (NADPH))	BLVRB	Riboflavin metabolism;Porphyrin and chlorophyll metabolism	Metabolism;Metabolism of porphyrins;Heme degradation	biliverdin reductase activity;binding;oxidoreductase activity;flavin reductase activity	porphyrin metabolic process;heme catabolic process	cytoplasm;cytosol	51.0071	49.8475	59.9245	64.8138	50.8127	65.8379	53.593	60.4881	1.12866	0.300174
299	LAQLITQAK	55627	NP_001164554:NP_060221:NP_060421	TC298059	sphingomyelin phosphodiesterase 4, neutral membrane (neutral sphingomyelinase-3)	SMPD4	Sphingolipid metabolism;Metabolic pathways	Metabolism;Glycosphingolipid metabolism;Sphingolipid metabolism;Metabolism of lipids and lipoproteins	sphingomyelin phosphodiesterase activity;hydrolase activity;metal ion binding;sphingomyelin phosphodiesterase D activity	sphingomyelin catabolic process;glycerophospholipid catabolic process;ceramide biosynthetic process;cellular response to tumor necrosis factor	Golgi membrane;endoplasmic reticulum;endoplasmic reticulum membrane;Golgi apparatus;trans-Golgi network;membrane;integral to membrane	5.77966	5.34314	5.9007	6.24583	6.66222	6.12813	5.6745	6.34539	1.11823	0.0458012
300	ALPSQGLSSSAVLEK	8879	NP_003892	TC123074	sphingosine-1-phosphate lyase 1	SGPL1	Sphingolipid metabolism;Metabolic pathways;Sphingosine degradation;Sphingolipid signaling pathway	Metabolism;Sphingolipid de novo biosynthesis;Sphingolipid metabolism;Metabolism of lipids and lipoproteins	sphinganine-1-phosphate aldolase activity;lyase activity;carboxy-lyase activity;pyridoxal phosphate binding	luteinization;vasculogenesis;kidney development;lipid metabolic process;sphingolipid metabolic process;ceramide metabolic process;nitrogen compound metabolic process;apoptosis;spermatogenesis;androgen metabolic process;estrogen metabolic process;female gonad development;post-embryonic development;fibroblast migration;carboxylic acid metabolic process;hemopoiesis;sphingolipid catabolic process;Ley…	endoplasmic reticulum;endoplasmic reticulum membrane;membrane;integral to membrane;integral to endoplasmic reticulum membrane	N/D	N/D	N/D	N/D	N/D	N/D	#DIV/0!	#DIV/0!	#DIV/0!	#DIV/0!
301	IFNTFGPR	80146	NP_001240804:NP_001240805:NP_079352:XP_006712838:XP_011510204:XP_011510205:XP_011510206:XP_016860497:XP_016860498:XP_016860499:XP_016860500:XP_016860501:XP_016860502:XP_016860503	TC231632	UDP-glucuronate decarboxylase 1	UXS1	Starch and sucrose metabolism;Amino sugar and nucleotide sugar metabolism;Metabolic pathways	-	binding;lyase activity;UDP-glucuronate decarboxylase activity;coenzyme binding	cellular metabolic process	mitochondrion;Golgi apparatus;membrane;integral to membrane;Golgi cisterna membrane	5.89154	6.76675	9.15603	6.15144	3.45528	3.84717	7.27144	4.48463	0.616746	0.0965036
302	TVIIGGK	5836	NP_001157412:NP_002854	TC225410	phosphorylase, glycogen, liver	PYGL	Starch and sucrose metabolism;Insulin signaling pathway;Metabolic pathways;Glucagon signaling pathway;Insulin resistance	Metabolism;Glycogen breakdown (glycogenolysis);Glucose metabolism;Metabolism of carbohydrates	nucleotide binding;purine base binding;ATP binding;sugar binding;glucose binding;drug binding;glycogen phosphorylase activity;AMP binding;transferase activity, transferring glycosyl groups;vitamin binding;pyridoxal phosphate binding;bile acid binding;protein homodimerization activity	carbohydrate metabolic process;glycogen metabolic process;glycogen catabolic process;glucose metabolic process;5-phosphoribose 1-diphosphate biosynthetic process;glucose homeostasis	soluble fraction;cytoplasm;cytosol	48.1476	52.7665	41.6162	61.7867	65.644	60.9309	47.5101	62.7872	1.32155	0.0125455
303	DFYELEPEK	5834	NP_002853	TC303917	phosphorylase, glycogen; brain	PYGB	Starch and sucrose metabolism;Insulin signaling pathway;Metabolic pathways;Glucagon signaling pathway;Insulin resistance	Metabolism;Glycogen breakdown (glycogenolysis);Glucose metabolism;Metabolism of carbohydrates	sugar binding;drug binding;glycogen phosphorylase activity;transferase activity, transferring glycosyl groups;pyridoxal phosphate binding;protein homodimerization activity	carbohydrate metabolic process;glycogen catabolic process;glucose metabolic process	soluble fraction;cytoplasm;axon	22.4586	22.1737	21.1832	27.8553	23.0145	25.3937	21.9385	25.4211	1.15875	0.0742015
304	TQVELLEAPTPALK	2997	NP_001155059:NP_002094	TC70945	glycogen synthase 1 (muscle)	GYS1	Starch and sucrose metabolism;Insulin signaling pathway;PI3K-Akt signaling pathway;AMPK signaling pathway;Glucagon signaling pathway;Insulin resistance	Disease;Glycogen storage diseases;Myoclonic epilepsy of Lafora;Diseases of carbohydrate metabolism;Diseases of metabolism;Metabolism;Glycogen synthesis;Glucose metabolism;Metabolism of carbohydrates;Glycogen storage disease type XV (GYG1);Glycogen storage disease type 0 (muscle GYS1);Glycogen storage disease type IV (GBE1)	glycogen (starch) synthase activity;protein binding;glucose binding;transferase activity, transferring glycosyl groups	carbohydrate metabolic process;glycogen biosynthetic process;glucose metabolic process;heart development	soluble fraction;cytoplasm;cytosol;inclusion body	26.654	25.9421	25.4779	22.7425	18.3887	23.0345	26.0247	21.3886	0.821858	0.0395898
305	LHQELGAK	178	NP_000019:NP_000633:NP_000634:NP_000635:NP_000636:NP_000637	TC230424	amylo-alpha-1, 6-glucosidase, 4-alpha-glucanotransferase	AGL	Starch and sucrose metabolism;Metabolic pathways	Metabolism;Glycogen breakdown (glycogenolysis);Glucose metabolism;Metabolism of carbohydrates	glycogen debranching enzyme activity;4-alpha-glucanotransferase activity;amylo-alpha-1,6-glucosidase activity;protein binding;sugar binding;transferase activity, transferring glycosyl groups;hydrolase activity, acting on glycosyl bonds;polysaccharide binding;polyubiquitin binding;cation binding	carbohydrate metabolic process;glycogen biosynthetic process;glycogen catabolic process;glucose metabolic process;response to nutrient;response to hormone stimulus;response to glucocorticoid stimulus	soluble fraction;nucleus;nucleolus;cytoplasm;cytosol;inclusion body;sarcoplasmic reticulum;isoamylase complex	4.22704	4.64681	5.40311	4.89469	4.58444	4.80263	4.75899	4.76059	1.00034	0.996629
306	VVITSK	2632	NP_000149	TC179517	glucan (1,4-alpha-), branching enzyme 1	GBE1	Starch and sucrose metabolism;Metabolic pathways	Metabolism;Glycogen synthesis;Glucose metabolism;Metabolism of carbohydrates	1,4-alpha-glucan branching enzyme activity;hydrolase activity, hydrolyzing O-glycosyl compounds;transferase activity, transferring glycosyl groups;cation binding	carbohydrate metabolic process;glycogen metabolic process;glycogen biosynthetic process;glucose metabolic process;generation of precursor metabolites and energy	cytosol	63.8819	56.2566	55.8291	64.0294	75.6561	75.2669	58.6559	71.6508	1.22154	0.0482878
307	VLNSAK	6646	NP_001239440:NP_001239441:NP_003092:XP_011508213:XP_011508214	TC90197	sterol O-acyltransferase 1	SOAT1	Steroid biosynthesis	-	fatty-acyl-CoA binding;sterol O-acyltransferase activity;cholesterol binding;transferase activity;cholesterol O-acyltransferase activity	steroid metabolic process;cholesterol metabolic process;macrophage derived foam cell differentiation;cholesterol storage;cholesterol efflux;very-low-density lipoprotein particle assembly;cholesterol esterification;cholesterol homeostasis;positive regulation of amyloid precursor protein biosynthetic process	endoplasmic reticulum;endoplasmic reticulum membrane;microsome;membrane;integral to membrane	N/D	N/D	N/D	N/D	N/D	N/D	#DIV/0!	#DIV/0!	#DIV/0!	#DIV/0!
308	EFLPQSAFLK	3988	NP_000226:NP_001121077:NP_001275908	TC19746	lipase A, lysosomal acid, cholesterol esterase	LIPA	Steroid biosynthesis;Lysosome	-	sterol esterase activity;lipase activity;hydrolase activity	lipid metabolic process;fatty acid metabolic process;lipid catabolic process;sterol metabolic process	lysosome	21.5083	20.6431	22.575	17.2586	15.6542	14.3401	21.5754	15.7509	0.73004	0.00452118
309	ANSMGLFLQK	2222	NP_001274671:NP_001274672:NP_001274673:NP_001274674:NP_001274676:NP_001274677:NP_001274678:NP_001274679:NP_001274680:NP_001274685:NP_004453:XP_016868706	TC332857	farnesyl-diphosphate farnesyltransferase 1	FDFT1	Steroid biosynthesis;Metabolic pathways	Metabolism;Regulation of cholesterol biosynthesis by SREBP (SREBF);Cholesterol biosynthesis;PPARA activates gene expression;Activation of gene expression by SREBF (SREBP);Regulation of lipid metabolism by Peroxisome proliferator-activated receptor alpha (PPARalpha);Fatty acid, triacylglycerol, and ketone body metabolism;Metabolism of lipids and lipoproteins	farnesyl-diphosphate farnesyltransferase activity;oxidoreductase activity;transferase activity, transferring alkyl or aryl (other than methyl) groups;squalene synthase activity	steroid biosynthetic process;cholesterol biosynthetic process;isoprenoid biosynthetic process;lipid biosynthetic process;farnesyl diphosphate metabolic process	endoplasmic reticulum;endoplasmic reticulum membrane;microsome;membrane;integral to membrane	48.0048	42.3757	46.6219	93.3825	78.4969	82.8564	45.6675	84.9119	1.85935	0.00115391
310	AVLGANDPEK	50814	NP_001123237:NP_057006:XP_011529480:XP_016885053	TC236133	NAD(P) dependent steroid dehydrogenase-like	NSDHL	Steroid biosynthesis;Metabolic pathways;Cholesterol biosynthesis, squalene 2,3-epoxide => cholesterol	Metabolism;Cholesterol biosynthesis;Metabolism of lipids and lipoproteins	3-beta-hydroxy-delta5-steroid dehydrogenase activity;binding;oxidoreductase activity;sterol-4-alpha-carboxylate 3-dehydrogenase (decarboxylating) activity	hair follicle development;cholesterol biosynthetic process;smoothened signaling pathway;labyrinthine layer blood vessel development	endoplasmic reticulum;endoplasmic reticulum membrane;membrane;integral to membrane;intracellular membrane-bounded organelle	37.7792	40.4016	32.6089	32.045	35.1013	43.1391	36.9299	36.7618	0.995448	0.968676
311	ILGVGPDDPDLVR	4047	NP_001001438:NP_001138908:NP_001138909:NP_002331:XP_006724067:XP_011527866:XP_011527867:XP_011527868:XP_011527869:XP_016883835:XP_016883836:XP_016883837	TC129632	lanosterol synthase (2,3-oxidosqualene-lanosterol cyclase)	LSS	Steroid biosynthesis;Metabolic pathways;Cholesterol biosynthesis, squalene 2,3-epoxide => cholesterol	Metabolism;Regulation of cholesterol biosynthesis by SREBP (SREBF);Cholesterol biosynthesis;Activation of gene expression by SREBF (SREBP);Metabolism of lipids and lipoproteins	lanosterol synthase activity;intramolecular transferase activity	steroid biosynthetic process;cholesterol biosynthetic process;steroid metabolic process;sterol metabolic process	endoplasmic reticulum;endoplasmic reticulum membrane;microsome;membrane	19.0542	9.38037	17.1054	21.2987	15.4013	18.5756	15.18	18.4252	1.21378	0.395175
312	LGCQDAFPEVYDK	1718	NP_055577	TC242626	24-dehydrocholesterol reductase	DHCR24	Steroid biosynthesis;Metabolic pathways;Cholesterol biosynthesis, squalene 2,3-epoxide => cholesterol	Metabolism;Cholesterol biosynthesis;Metabolism of lipids and lipoproteins;Cholesterol biosynthesis via desmosterol;Cholesterol biosynthesis via lathosterol	UDP-N-acetylmuramate dehydrogenase activity;oxidoreductase activity, acting on CH-OH group of donors;oxidoreductase activity, acting on the CH-CH group of donors, NAD or NADP as acceptor;enzyme binding;peptide antigen binding;delta24-sterol reductase activity;flavin adenine dinucleotide binding	cholesterol biosynthetic process;apoptosis;anti-apoptosis;response to oxidative stress;cell cycle arrest;Ras protein signal transduction;protein localization;negative regulation of cell proliferation;tissue development;cellular membrane organization;male genitalia development;plasminogen activation;amyloid precursor protein catabolic process;negative regulation of caspase activity;neuroprotection…	Golgi membrane;membrane fraction;nucleus;cytoplasm;endoplasmic reticulum;endoplasmic reticulum membrane;Golgi apparatus;cytosol;cytoskeleton;membrane;integral to membrane	N/D	N/D	N/D	N/D	N/D	N/D	#DIV/0!	#DIV/0!	#DIV/0!	#DIV/0!
313	LLSPGAR	1312	NP_000745:NP_001128633:NP_001128634:NP_009294:XP_011528188:XP_016884083:XP_016884084	TC74169	catechol-O-methyltransferase	COMT	Steroid hormone biosynthesis;Tyrosine metabolism;Metabolic pathways;Dopaminergic synapse	Neurotransmitter Clearance In The Synaptic Cleft;Transmission across Chemical Synapses;Neuronal System;Enzymatic degradation of dopamine by COMT;Enzymatic degradation of Dopamine by monoamine oxidase;Dopamine clearance from the synaptic cleft;Metabolism;Phase II conjugation;Methylation;Biological oxidations	magnesium ion binding;O-methyltransferase activity;catechol O-methyltransferase activity;transferase activity	xenobiotic metabolic process;synaptic transmission;female pregnancy;learning;estrogen metabolic process;response to organic cyclic compound;methylation;response to lipopolysaccharide;neurotransmitter catabolic process;neurotransmitter biosynthetic process;dopamine catabolic process;response to drug;negative regulation of dopamine metabolic process;response to pain;multicellular organismal reprodu…	membrane fraction;soluble fraction;cytoplasm;mitochondrion;microsome;cytosol;plasma membrane;integral to membrane;intracellular membrane-bounded organelle	210.6	191.612	225.543	171.589	165.377	168.078	209.252	168.348	0.804524	0.0148792
314	AQLDPAFIK	4357	NP_001013454:NP_001123989:NP_066949:XP_005261667:XP_011528497:XP_011528498	TC228120	mercaptopyruvate sulfurtransferase	MPST	Sulfur metabolism;Cysteine and methionine metabolism;Metabolic pathways;Sulfur relay system	-	thiosulfate sulfurtransferase activity;transferase activity;3-mercaptopyruvate sulfurtransferase activity	cyanate catabolic process;response to toxin	cytoplasm;mitochondrion;mitochondrial inner membrane	26.7165	20.0885	17.8677	19.6794	24.4948	20.4207	21.5576	21.5316	0.998798	0.993627
315	WLAESIR	7263	NP_001257412:NP_003303	TC31282	thiosulfate sulfurtransferase (rhodanese)	TST	Sulfur metabolism;Cysteine and methionine metabolism;Metabolic pathways;Sulfur relay system	Metabolism;Sulfide oxidation to sulfate;Degradation of cysteine and homocysteine;Sulfur amino acid metabolism;Metabolism of amino acids and derivatives	thiosulfate sulfurtransferase activity;5S rRNA binding;transferase activity	cyanate catabolic process;rRNA transport	mitochondrion;mitochondrial inner membrane;mitochondrial matrix;plasma membrane	160.715	185.652	178.252	130.53	129.523	180.68	174.873	146.911	0.840102	0.203919
316	IIQLIEGK	10380	NP_001273078:NP_001273079:NP_001273080:NP_006076:XP_005273055:XP_005273056:XP_005273057:XP_006711177:XP_011507365:XP_011507366:XP_016855532:XP_016855533	TC299761	3'(2'), 5'-bisphosphate nucleotidase 1	BPNT1	Sulfur metabolism;Metabolic pathways	Metabolism;Phase II conjugation;Cytosolic sulfonation of small molecules;Biological oxidations	magnesium ion binding;inositol or phosphatidylinositol phosphatase activity;3'(2'),5'-bisphosphate nucleotidase activity;hydrolase activity	nucleobase, nucleoside, nucleotide and nucleic acid metabolic process;xenobiotic metabolic process;nervous system development;3'-phosphoadenosine 5'-phosphosulfate metabolic process	cytosol	23.3938	21.8453	20.6119	19.8056	17.4313	22.8971	21.9503	20.0447	0.913183	0.343505
317	VIATDINESK	56898	NP_064524:XP_005263197:XP_006714337:XP_011530429:XP_011530430:XP_016863950:XP_016863951	TC234209	3-hydroxybutyrate dehydrogenase, type 2	BDH2	Synthesis and degradation of ketone bodies;Butanoate metabolism;Metabolic pathways	Metabolism;Fatty acid, triacylglycerol, and ketone body metabolism;Metabolism of lipids and lipoproteins;Ketone body metabolism;Synthesis of Ketone Bodies	3-hydroxybutyrate dehydrogenase activity;binding;oxidoreductase activity;oxidoreductase activity, acting on the CH-CH group of donors, NAD or NADP as acceptor;NAD binding	fatty acid beta-oxidation;siderophore biosynthetic process;heme metabolic process;iron ion homeostasis	cytoplasm;mitochondrion	N/D	N/D	N/D	N/D	N/D	N/D	#DIV/0!	#DIV/0!	#DIV/0!	#DIV/0!
318	GFEAAVAAGAK	3155	NP_000182	TC229288	3-hydroxymethyl-3-methylglutaryl-CoA lyase	HMGCL	Synthesis and degradation of ketone bodies;Valine, leucine and isoleucine degradation;Butanoate metabolism;Metabolic pathways;Peroxisome;Leucine degradation, leucine => acetoacetate + acetyl-CoA	Metabolism;Fatty acid, triacylglycerol, and ketone body metabolism;Metabolism of lipids and lipoproteins;Ketone body metabolism;Synthesis of Ketone Bodies	fatty-acyl-CoA binding;hydroxymethylglutaryl-CoA lyase activity;lyase activity;carboxylic acid binding;metal ion binding	liver development;acyl-CoA metabolic process;mitochondrion organization;response to nutrient;embryo development;response to starvation;acetoacetic acid biosynthetic process;cellular lipid metabolic process;cellular ketone body metabolic process;ketone body biosynthetic process;response to fatty acid	mitochondrion;mitochondrial inner membrane;mitochondrial matrix	29.1441	31.1139	27.4574	30.1447	24.1363	30.1114	29.2385	28.1308	0.962116	0.64965
319	ASSELFSQK	3157	NP_001091742:NP_001311148:NP_001311149:NP_001311151:NP_001311152:NP_001311153:NP_002121:XP_011512338:XP_016864901	TC264684	3-hydroxy-3-methylglutaryl-CoA synthase 1 (soluble)	HMGCS1	Synthesis and degradation of ketone bodies;Valine, leucine and isoleucine degradation;Butanoate metabolism;Terpenoid backbone biosynthesis;Metabolic pathways;C5 isoprenoid biosynthesis, mevalonate pathway	Metabolism;Regulation of cholesterol biosynthesis by SREBP (SREBF);Cholesterol biosynthesis;PPARA activates gene expression;Activation of gene expression by SREBF (SREBP);Regulation of lipid metabolism by Peroxisome proliferator-activated receptor alpha (PPARalpha);Fatty acid, triacylglycerol, and ketone body metabolism;Metabolism of lipids and lipoproteins	catalytic activity;hydroxymethylglutaryl-CoA synthase activity;drug binding;transferase activity;isomerase activity;protein homodimerization activity;organic acid binding	response to acid;liver development;lipid metabolic process;cholesterol biosynthetic process;brain development;isoprenoid biosynthetic process;male gonad development;response to low light intensity stimulus;response to organic nitrogen;response to purine-containing compound;response to vitamin E;response to gonadotropin stimulus;response to drug;response to tellurium ion;response to lipoprotein st…	soluble fraction;cytoplasm;cytosol	104.479	101.934	82.9509	141.667	110.374	110.36	96.4546	120.8	1.25241	0.122167
320	DLLGETLAQLIR	2687	NP_001093251:NP_001093252:NP_001289393:NP_001289394:NP_004112:XP_005261614:XP_005261615:XP_011528435:XP_011528436:XP_011528437:XP_011528438:XP_011528439:XP_016884257:XP_016884258	TC332878	gamma-glutamyltransferase 5	GGT5	Taurine and hypotaurine metabolism;Cyanoamino acid metabolism;Glutathione metabolism;Arachidonic acid metabolism;Metabolic pathways	Metabolism;Phase II conjugation;Glutathione conjugation;Glutathione synthesis and recycling;Biological oxidations;Synthesis of Leukotrienes (LT) and Eoxins (EX);Arachidonic acid metabolism;Aflatoxin activation and detoxification;Metabolism of lipids and lipoproteins	gamma-glutamyltransferase activity;transferase activity	cellular amino acid metabolic process;prostanoid metabolic process;glutathione metabolic process;glutathione biosynthetic process;inflammatory response;leukotriene biosynthetic process	plasma membrane;integral to membrane	N/D	N/D	N/D	N/D	N/D	N/D	#DIV/0!	#DIV/0!	#DIV/0!	#DIV/0!
321	ATNPQLAAVLR	124975	NP_001116362:NP_001275631:NP_699169	TC128615	gamma-glutamyltransferase 6	GGT6	Taurine and hypotaurine metabolism;Cyanoamino acid metabolism;Glutathione metabolism;Metabolic pathways	Metabolism;Phase II conjugation;Glutathione conjugation;Glutathione synthesis and recycling;Biological oxidations;Aflatoxin activation and detoxification	gamma-glutamyltransferase activity;transferase activity	glutathione biosynthetic process	membrane;integral to membrane	N/D	N/D	N/D	N/D	N/D	N/D	#DIV/0!	#DIV/0!	#DIV/0!	#DIV/0!
322	GGNPELVALVK	9453	NP_001032354:NP_004828	TC237831	geranylgeranyl diphosphate synthase 1	GGPS1	Terpenoid backbone biosynthesis;Metabolic pathways	Metabolism;Regulation of cholesterol biosynthesis by SREBP (SREBF);Cholesterol biosynthesis;Activation of gene expression by SREBF (SREBP);Metabolism of lipids and lipoproteins	dimethylallyltranstransferase activity;farnesyltranstransferase activity;geranyltranstransferase activity;transferase activity;metal ion binding	cholesterol biosynthetic process;isoprenoid metabolic process;isoprenoid biosynthetic process	soluble fraction;cytoplasm;cytosol	11.885	12.8042	12.2215	14.723	16.0853	17.3758	12.3036	16.0614	1.30542	0.00980557
323	LLLQQR	3422	NP_004499	TC53646	zinc finger, CCHC domain containing 10;isopentenyl-diphosphate delta isomerase 1	ZCCHC10;IDI1	Terpenoid backbone biosynthesis;Metabolic pathways;C5 isoprenoid biosynthesis, mevalonate pathway	Metabolism;Regulation of cholesterol biosynthesis by SREBP (SREBF);Cholesterol biosynthesis;Activation of gene expression by SREBF (SREBP);Metabolism of lipids and lipoproteins	nucleic acid binding;zinc ion binding;metal ion binding;isopentenyl-diphosphate delta-isomerase activity;hydrolase activity;isomerase activity	cholesterol biosynthetic process;isoprenoid biosynthetic process;carotenoid biosynthetic process;response to stilbenoid	mitochondrion;peroxisome;cytosol	84.7987	68.7166	88.6924	75.0745	48.3507	69.7839	80.7359	64.403	0.7977	0.184727
324	LQACLR	4597	NP_002452:XP_011521388:XP_011521389:XP_011521390	TC61025	mevalonate (diphospho) decarboxylase	MVD	Terpenoid backbone biosynthesis;Metabolic pathways;C5 isoprenoid biosynthesis, mevalonate pathway	Metabolism of proteins;Biosynthesis of the N-glycan precursor (dolichol lipid-linked oligosaccharide, LLO) and transfer to a nascent protein;Synthesis of Dolichyl-phosphate;Asparagine N-linked glycosylation;Synthesis of substrates in N-glycan biosythesis;Post-translational protein modification;Metabolism;Regulation of cholesterol biosynthesis by SREBP (SREBF);Cholesterol biosynthesis;Activation o…	nucleotide binding;diphosphomevalonate decarboxylase activity;ATP binding;kinase activity;lyase activity;Hsp70 protein binding;protein homodimerization activity	cholesterol biosynthetic process;positive regulation of cell proliferation;isoprenoid biosynthetic process;isopentenyl diphosphate biosynthetic process, mevalonate pathway;response to drug	soluble fraction;peroxisome;peroxisomal matrix;cytosol	N/D	N/D	N/D	N/D	N/D	N/D	#DIV/0!	#DIV/0!	#DIV/0!	#DIV/0!
325	VLTEDEMGHPEIGDAIAR	2224	NP_001129293:NP_001129294:NP_001995	TC233465	farnesyl diphosphate synthase	FDPS	Terpenoid backbone biosynthesis;Metabolic pathways;Influenza A;HTLV-I infection	Metabolism;Regulation of cholesterol biosynthesis by SREBP (SREBF);Cholesterol biosynthesis;Activation of gene expression by SREBF (SREBP);Metabolism of lipids and lipoproteins	dimethylallyltranstransferase activity;geranyltranstransferase activity;transferase activity;metal ion binding	cholesterol biosynthetic process;isoprenoid biosynthetic process;interspecies interaction between organisms	nucleus;nucleolus;cytoplasm;mitochondrion;cytosol	226.688	249.309	222.934	315.207	313.02	308.375	232.977	312.201	1.34005	0.000731032
326	LVLLFSGK	10654	NP_006547	TC120306	phosphomevalonate kinase	PMVK	Terpenoid backbone biosynthesis;Metabolic pathways;Peroxisome;C5 isoprenoid biosynthesis, mevalonate pathway	Metabolism;Regulation of cholesterol biosynthesis by SREBP (SREBF);Cholesterol biosynthesis;Activation of gene expression by SREBF (SREBP);Metabolism of lipids and lipoproteins	nucleotide binding;phosphomevalonate kinase activity;ATP binding;transferase activity	protein phosphorylation;lipid metabolic process;cholesterol biosynthetic process;isoprenoid biosynthetic process;isopentenyl diphosphate biosynthetic process, mevalonate pathway	soluble fraction;cytoplasm;peroxisome;cytosol	41.6176	39.536	35.1631	38.9607	30.5382	23.9036	38.7722	31.1342	0.803001	0.183396
327	QPIAEIGR	9054	NP_001185918:NP_066923	TC27370	NFS1 nitrogen fixation 1 homolog (S. cerevisiae)	NFS1	Thiamine metabolism;Metabolic pathways;Sulfur relay system	Mitochondrial iron-sulfur cluster biogenesis;Metabolism;Metabolism of water-soluble vitamins and cofactors;Metabolism of vitamins and cofactors;Molybdenum cofactor biosynthesis	catalytic activity;protein binding;transferase activity;pyridoxal phosphate binding;cysteine desulfurase activity;protein homodimerization activity	sulfur amino acid metabolic process;protein complex assembly;cysteine metabolic process;vitamin metabolic process;water-soluble vitamin metabolic process;Mo-molybdopterin cofactor biosynthetic process;iron incorporation into metallo-sulfur cluster;molybdopterin cofactor biosynthetic process	nucleus;cytoplasm;mitochondrion;mitochondrial matrix;cytosol	N/D	N/D	N/D	N/D	N/D	N/D	#DIV/0!	#DIV/0!	#DIV/0!	#DIV/0!
328	ADVLTTGAGNPVGDK	847	NP_001743	TC97662	catalase	CAT	Tryptophan metabolism;Glyoxylate and dicarboxylate metabolism;Amyotrophic lateral sclerosis (ALS);Peroxisome;Carbon metabolism;FoxO signaling pathway;Longevity regulating pathway - mammal;Longevity regulating pathway - multiple species	Metabolism;Metabolism of nucleotides;Cellular responses to stress;Detoxification of Reactive Oxygen Species;Purine metabolism;Purine catabolism	aminoacylase activity;catalase activity;oxidoreductase activity, acting on peroxide as acceptor;heme binding;protein homodimerization activity;metal ion binding;NADP binding	response to reactive oxygen species;response to hypoxia;purine base metabolic process;purine nucleotide catabolic process;triglyceride metabolic process;aging;cholesterol metabolic process;aerobic respiration;UV protection;positive regulation of phosphatidylinositol 3-kinase cascade;hemoglobin metabolic process;negative regulation of NF-kappaB transcription factor activity;response to vitamin E;m…	mitochondrion;mitochondrial intermembrane space;lysosome;peroxisome;peroxisomal membrane;peroxisomal matrix;endoplasmic reticulum;Golgi apparatus;cytosol;plasma membrane	408.728	412.324	385.657	434.29	337.497	416.516	402.236	396.101	0.984748	0.852298
329	VFLQNLLSVSQAR	2184	NP_000128	TC224662	fumarylacetoacetate hydrolase (fumarylacetoacetase)	FAH	Tyrosine metabolism;Metabolic pathways;Tyrosine degradation, tyrosine => homogentisate	Metabolism;Phenylalanine and tyrosine catabolism;Metabolism of amino acids and derivatives;Histidine, lysine, phenylalanine, tyrosine, proline and tryptophan catabolism	catalytic activity;fumarylacetoacetase activity;hydrolase activity;metal ion binding	arginine catabolic process;L-phenylalanine catabolic process;tyrosine catabolic process;aromatic amino acid family metabolic process;cellular nitrogen compound metabolic process	cytosol	72.0547	71.3807	70.0828	67.6137	59.7959	57.9258	71.1727	61.7785	0.868007	0.0359559
330	IGGAQNR	4282	NP_002406	TC235963	macrophage migration inhibitory factor (glycosylation-inhibiting factor)	MIF	Tyrosine metabolism;Phenylalanine metabolism	Hemostasis;Cell surface interactions at the vascular wall	dopachrome isomerase activity;receptor binding;cytokine activity;cytokine receptor binding;protein binding;isomerase activity;chemoattractant activity;cell surface binding;phenylpyruvate tautomerase activity	prostaglandin biosynthetic process;inflammatory response;cell surface receptor linked signaling pathway;cell proliferation;negative regulation of gene expression;positive regulation of protein kinase A signaling cascade;carboxylic acid metabolic process;positive regulation of B cell proliferation;positive regulation of peptidyl-serine phosphorylation;positive regulation of phosphorylation;regulat…	extracellular region;extracellular space;cytoplasm;cell surface	401.233	267.987	379.725	721.933	677.021	1105.75	349.648	834.901	2.38783	0.0269507
331	DVQTALALAK	3028	NP_001032900:NP_004484	TC229324	hydroxysteroid (17-beta) dehydrogenase 10	HSD17B10	Valine, leucine and isoleucine degradation;Alzheimer's disease;Metabolic pathways	Metabolism;Branched-chain amino acid catabolism;Metabolism of amino acids and derivatives;Gene Expression;tRNA processing;tRNA processing in the mitochondrion;tRNA modification in the mitochondrion	beta-amyloid binding;3-hydroxyacyl-CoA dehydrogenase activity;estradiol 17-beta-dehydrogenase activity;binding;steroid binding;protein binding;cholate 7-alpha-dehydrogenase activity;oxidoreductase activity;acetoacetyl-CoA reductase activity;estrogen receptor binding;identical protein binding;3-hydroxy-2-methylbutyryl-CoA dehydrogenase activity;NAD binding	lipid metabolic process;cell aging;tRNA processing;branched chain family amino acid catabolic process;Leydig cell differentiation;cellular nitrogen compound metabolic process;protein homotetramerization	cytoplasm;mitochondrion;mitochondrial inner membrane;mitochondrial matrix;endoplasmic reticulum;plasma membrane	89.8099	91.9129	91.4226	87.7041	90.6982	93.5442	91.0485	90.6488	0.995611	0.835328
332	LSVLASGLR	5096	NP_000523:NP_001171485:XP_011511175	TC44017	propionyl CoA carboxylase, beta polypeptide	PCCB	Valine, leucine and isoleucine degradation;Glyoxylate and dicarboxylate metabolism;Propanoate metabolism;Metabolic pathways;Carbon metabolism;Propanoyl-CoA metabolism, propanoyl-CoA => succinyl-CoA	Disease;Defects in vitamin and cofactor metabolism;Defects in biotin (Btn) metabolism;Defective HLCS causes multiple carboxylase deficiency;Diseases of metabolism;Metabolism;Biotin transport and metabolism;Metabolism of water-soluble vitamins and cofactors;Metabolism of vitamins and cofactors;Fatty acid, triacylglycerol, and ketone body metabolism;Metabolism of lipids and lipoproteins;Propionyl-C…	nucleotide binding;propionyl-CoA carboxylase activity;ATP binding;ligase activity	fatty acid beta-oxidation;cellular lipid metabolic process	mitochondrion;mitochondrial matrix	N/D	N/D	N/D	N/D	N/D	N/D	#DIV/0!	#DIV/0!	#DIV/0!	#DIV/0!
333	ILFDGIPLEK	4594	NP_000246:XP_005249200	TC276321	methylmalonyl CoA mutase	MUT	Valine, leucine and isoleucine degradation;Glyoxylate and dicarboxylate metabolism;Propanoate metabolism;Metabolic pathways;Carbon metabolism;Propanoyl-CoA metabolism, propanoyl-CoA => succinyl-CoA	Disease;Defects in cobalamin (B12) metabolism;Defects in vitamin and cofactor metabolism;Defective MMAA causes methylmalonic aciduria type cblA;Defective MUT causes methylmalonic aciduria mut type;Diseases of metabolism;Metabolism;Cobalamin (Cbl, vitamin B12) transport and metabolism;Metabolism of water-soluble vitamins and cofactors;Metabolism of vitamins and cofactors;Fatty acid, triacylglycero…	methylmalonyl-CoA mutase activity;isomerase activity;cobalamin binding;metal ion binding	fatty acid beta-oxidation;post-embryonic development;cellular lipid metabolic process	mitochondrion;mitochondrial matrix	8.67022	11.1381	9.85577	9.55387	9.99733	10.2673	9.88805	9.9395	1.0052	0.948065
334	LLGAASGLR	11112	NP_689953	TC127043	3-hydroxyisobutyrate dehydrogenase	HIBADH	Valine, leucine and isoleucine degradation;Metabolic pathways	Metabolism;Branched-chain amino acid catabolism;Metabolism of amino acids and derivatives	phosphogluconate dehydrogenase (decarboxylating) activity;binding;3-hydroxyisobutyrate dehydrogenase activity;oxidoreductase activity;NAD binding	pentose-phosphate shunt;valine metabolic process;branched chain family amino acid catabolic process;cellular nitrogen compound metabolic process	mitochondrion;mitochondrial matrix	N/D	N/D	N/D	N/D	N/D	N/D	#DIV/0!	#DIV/0!	#DIV/0!	#DIV/0!
335	GITAFIVEK	3712	NP_001152980:NP_002216:XP_005254407:XP_006720555:XP_006720558:XP_016877638:XP_016877639:XP_016877640:XP_016877641:XP_016877642:XP_016877643:XP_016877644:XP_016877645:XP_016877646:XP_016877647	TC225669	isovaleryl-CoA dehydrogenase	IVD	Valine, leucine and isoleucine degradation;Metabolic pathways;Leucine degradation, leucine => acetoacetate + acetyl-CoA	Metabolism;Branched-chain amino acid catabolism;Metabolism of amino acids and derivatives	isovaleryl-CoA dehydrogenase activity;flavin adenine dinucleotide binding	leucine catabolic process;branched chain family amino acid catabolic process;cellular nitrogen compound metabolic process	mitochondrion;mitochondrial matrix;mitochondrial membrane	65.2182	53.09	54.1447	51.3549	56.1219	53.4975	57.4843	53.6581	0.933439	0.405259
336	LLSVPWLLCGPR	587	NP_001181	TC123041	branched chain amino-acid transaminase 2, mitochondrial	BCAT2	Valine, leucine and isoleucine degradation;Valine, leucine and isoleucine biosynthesis;Pantothenate and CoA biosynthesis;Cysteine and methionine metabolism;Metabolic pathways;Leucine degradation, leucine => acetoacetate + acetyl-CoA;2-Oxocarboxylic acid metabolism;Biosynthesis of amino acids	Metabolism;Branched-chain amino acid catabolism;Metabolism of amino acids and derivatives	branched-chain-amino-acid transaminase activity;transferase activity;L-leucine transaminase activity;L-valine transaminase activity;L-isoleucine transaminase activity	isoleucine catabolic process;valine metabolic process;lactation;branched chain family amino acid biosynthetic process;branched chain family amino acid catabolic process;leucine biosynthetic process;regulation of hormone levels;cellular nitrogen compound metabolic process	nucleus;cytoplasm;mitochondrion;mitochondrial matrix	N/D	N/D	N/D	N/D	N/D	N/D	#DIV/0!	#DIV/0!	#DIV/0!	#DIV/0!
337	DLIVTPATILK	586	NP_001171562:NP_001171563:NP_001171564:NP_001171565:NP_005495:XP_016875257	TC231933	branched chain amino-acid transaminase 1, cytosolic	BCAT1	Valine, leucine and isoleucine degradation;Valine, leucine and isoleucine biosynthesis;Pantothenate and CoA biosynthesis;Cysteine and methionine metabolism;Metabolic pathways;Leucine degradation, leucine => acetoacetate + acetyl-CoA;2-Oxocarboxylic acid metabolism;Biosynthesis of amino acids	Metabolism;Branched-chain amino acid catabolism;Metabolism of amino acids and derivatives	branched-chain-amino-acid transaminase activity;transferase activity;identical protein binding;L-leucine transaminase activity;L-valine transaminase activity;L-isoleucine transaminase activity	G1/S transition of mitotic cell cycle;cell proliferation;branched chain family amino acid biosynthetic process;branched chain family amino acid catabolic process;cellular nitrogen compound metabolic process	cytoplasm;mitochondrion;cytosol	33.6459	36.1673	26.4477	7.64128	11.1054	7.94162	32.0869	8.89611	0.27725	0.00174023
338	VSGDMQK	29085	NP_001129333:NP_054891	TC225480	phosphohistidine phosphatase 1	PHPT1	-	-	phosphoprotein phosphatase activity;phosphohistidine phosphatase activity;hydrolase activity;calcium channel inhibitor activity;ion channel binding	protein dephosphorylation;dephosphorylation;negative regulation of T cell receptor signaling pathway;negative regulation of lyase activity;positive regulation of cell motility;regulation of actin cytoskeleton reorganization	cytoplasm;cytosol	46.6085	56.6559	73.244	80.6268	74.3722	84.4933	58.8362	79.8308	1.35683	0.0648448
339	IIAPPER	345651:58:60:59:71:72:70	NP_001017992:NP_001091:NP_001092:NP_001135417:NP_001604:NP_001605:NP_001606:NP_005150	TC309467	actin, beta-like 2;actin, alpha 1, skeletal muscle;actin, beta;actin, alpha 2, smooth muscle, aorta;actin, gamma 2, smooth muscle, enteric;actin, gamma 1;actin, alpha, cardiac muscle 1	ACTBL2;ACTA1;ACTB;ACTA2;ACTG2;ACTG1;ACTC1	Focal adhesion;Adherens junction;Tight junction;Leukocyte transendothelial migration;Regulation of actin cytoskeleton;Vibrio cholerae infection;Pathogenic Escherichia coli infection;Shigellosis;Hypertrophic cardiomyopathy (HCM);Arrhythmogenic right ventricular cardiomyopathy (ARVC);Dilated cardiomyopathy;Viral myocarditis;Bacterial invasion of epithelial cells;Phagosome;Gastric acid secretion;Sal…	Signal Transduction;Innate Immune System;Immune System;Signaling by Rho GTPases;RHO GTPase Effectors;Fcgamma receptor (FCGR) dependent phagocytosis;Regulation of actin dynamics for phagocytic cup formation;Prefoldin mediated transfer of substrate to CCT/TriC;Cooperation of Prefoldin and TriC/CCT in actin and tubulin folding;Folding of actin by CCT/TriC;Chaperonin-mediated protein folding;Protein …	nucleotide binding;ATP binding;structural constituent of cytoskeleton;protein binding;myosin binding;ADP binding;kinesin binding;protein kinase binding;nitric-oxide synthase binding;identical protein binding;ATPase activity	muscle contraction;response to mechanical stimulus;response to extracellular stimulus;response to lithium ion;cell growth;muscle filament sliding;skeletal muscle thin filament assembly;skeletal muscle fiber adaptation;response to steroid hormone stimulus;skeletal muscle fiber development;protein folding;cellular component movement;axonogenesis;axon guidance;blood coagulation;cell junction assembl…	cytoplasm;cytoskeleton;stress fiber;cytosol;striated muscle thin filament;actin filament;actin cytoskeleton;sarcomere;soluble fraction;axon;ribonucleoprotein complex;cortical cytoskeleton;NuA4 histone acetyltransferase complex;protein complex;MLL5-L complex;smooth muscle contractile fiber;cell periphery;myofibril;filamentous actin;I band;actomyosin, actin part	1453.49	1382.28	1084.42	1871.96	1645.85	1705.01	1306.73	1740.94	1.33229	0.0300627
340	ADLINNLGTIAK	3320:3326	NP_001017963:NP_005339:NP_031381	TC142980	heat shock protein 90kDa alpha (cytosolic), class A member 1;heat shock protein 90kDa alpha (cytosolic), class B member 1	HSP90AA1;HSP90AB1	Antigen processing and presentation;Pathways in cancer;Prostate cancer;NOD-like receptor signaling pathway;Progesterone-mediated oocyte maturation;Protein processing in endoplasmic reticulum;PI3K-Akt signaling pathway;Estrogen signaling pathway	Signaling by ERBB2;Constitutive Signaling by Ligand-Responsive EGFR Cancer Variants;Signal Transduction;Disease;Signaling by EGFR in Cancer;Innate Immune System;Influenza Infection;Influenza Life Cycle;Immune System;Influenza Viral RNA Transcription and Replication;Organelle biogenesis and maintenance;vRNP Assembly;Signaling by VEGF;Fcgamma receptor (FCGR) dependent phagocytosis;Regulation of act…	nucleotide binding;protein serine/threonine kinase activity;protein binding;ATP binding;ATPase activity;nitric-oxide synthase regulator activity;TPR domain binding;identical protein binding;protein homodimerization activity;unfolded protein binding;UTP binding;CTP binding;GTP binding;dATP binding	G2/M transition of mitotic cell cycle;mitotic cell cycle;ATP catabolic process;protein folding;mitochondrial transport;response to stress;response to unfolded protein;signal transduction;axon guidance;cellular chaperone-mediated protein complex assembly;protein refolding;protein import into mitochondrial outer membrane;positive regulation of nitric oxide biosynthetic process;nitric oxide metaboli…	intracellular;cytoplasm;cytosol;plasma membrane;melanosome;soluble fraction;mitochondrion;signalosome;basolateral plasma membrane;apical plasma membrane;brush border membrane	1701.74	1464.66	1326.24	1584.04	1618.77	1449.9	1497.55	1550.9	1.03563	0.682345
341	LSVDYGK	7846:7277:84790:7278:10376:113457	NP_001257328:NP_001257329:NP_001265481:NP_001290043:NP_001290044:NP_001290045:NP_001290046:NP_005991:NP_005992:NP_006000:NP_006073:NP_116093:NP_525125:XP_016860313	TC179651	tubulin, alpha 1a;tubulin, alpha 4a;tubulin, alpha 1c;tubulin, alpha 3c;tubulin, alpha 1b;tubulin, alpha 3d	TUBA1A;TUBA4A;TUBA1C;TUBA3C;TUBA1B;TUBA3D	Gap junction;Pathogenic Escherichia coli infection;Phagosome	Organelle biogenesis and maintenance;Prefoldin mediated transfer of substrate to CCT/TriC;Cooperation of Prefoldin and TriC/CCT in actin and tubulin folding;Formation of tubulin folding intermediates by CCT/TriC;Post-chaperonin tubulin folding pathway;Chaperonin-mediated protein folding;Protein folding;Metabolism of proteins;Assembly of the primary cilium;Anchoring of the basal body to the plasma…	nucleotide binding;GTPase activity;structural molecule activity;GTP binding;protein domain specific binding;structural constituent of cytoskeleton;protein binding	G2/M transition of mitotic cell cycle;mitotic cell cycle;protein folding;microtubule-based process;microtubule-based movement;cytoskeleton-dependent intracellular transport;cellular protein metabolic process;'de novo' posttranslational protein folding;protein polymerization;cell division;platelet degranulation;blood coagulation;platelet activation;microtubule cytoskeleton organization	cytoplasm;cytosol;cytoskeleton;microtubule;cytoplasmic microtubule;extracellular region	1799.37	1686.94	1335.9	1969.44	1558.72	1567.8	1607.41	1698.65	1.05677	0.663367
342	EVDEQMLNVQNK	7280:203068:10383:347733	NP_001060:NP_001280141:NP_001280142:NP_001280143:NP_001280144:NP_001280145:NP_001297244:NP_006079:NP_821080:NP_821133	TC47633	tubulin, beta 2A;tubulin, beta;tubulin, beta 2C;tubulin, beta 2B	TUBB2A;TUBB;TUBB2C;TUBB2B	Gap junction;Pathogenic Escherichia coli infection;Phagosome	Prefoldin mediated transfer of substrate to CCT/TriC;Cooperation of Prefoldin and TriC/CCT in actin and tubulin folding;Formation of tubulin folding intermediates by CCT/TriC;Post-chaperonin tubulin folding pathway;Chaperonin-mediated protein folding;Protein folding;Metabolism of proteins;Organelle biogenesis and maintenance;Assembly of the primary cilium;Anchoring of the basal body to the plasma…	nucleotide binding;GTPase activity;structural molecule activity;protein binding;GTP binding;peptide binding;structural constituent of cytoskeleton;protein complex binding;MHC class I protein binding;unfolded protein binding	protein folding;microtubule-based movement;mitosis;neuron differentiation;cellular protein metabolic process;'de novo' posttranslational protein folding;protein polymerization;G2/M transition of mitotic cell cycle;mitotic cell cycle;cellular component movement;microtubule-based process;cytoskeleton-dependent intracellular transport;natural killer cell mediated cytotoxicity;spindle assembly;cell d…	cytoplasm;cytoskeleton;microtubule;cytosol	2411.28	2245.48	2280.75	1925.62	2422.98	2234.4	2312.5	2194.33	0.948899	0.484293
